# Supplementary material for: Genome BLAST distance phylogenies inferred from whole plastid and whole mitochondrion genome sequences
Source: BMC Bioinformatics. 2006 Jul 19;7:350. doi: 10.1186/1471-2105-7-350 (PMC1564419; doi:10.1186/1471-2105-7-350)
Supplement: Additional File 1 — Tab delimited text file containing the characteristic parameters and the quality measures of the distance matrices used for regression analyses, as well as all trees inferred in the course of this study in Newick format. [file 1471-2105-7-350-S1.CSV]

cscore	dval	gtyp	meth	log	mtgrp	matr	rek	tree
0.0328	0.527052381089	Mito	Blastn	Eq.5	Eq.1	AVG	BIONJ	(Haemoproteus_AY733086_AY733086:0.007805,((((((((Cooperia_oncophora_AY265417:-0.004699,Necator_americanus_NC003416:0.009699):0.010337,(Crinipellis_perniciosa_NC005927:0.051885,Naegleria_gruberi_AF288092:0.010615):0.058499):0.013247,(Ascaris_suum_MTAS:-0.03865,(Ancylostoma_duodenale_NC003415:0.013961,Ochromonas_danica_AF287134:0.058955):0.034344):0.035642):0.005367,Caenorhabditis_elegans_MTCE:0.00…
0.0574	0.527052381089	Mito	Blastn	Eq.5	Eq.1	AVG	FASTME	(((((((Mesostigma_viride_AF353999:0.081986,(Homo_sapiens_HUMMTCG:0.034731,Chrysodidymus_synuroideus_NC002174:0.090269):0.149081):0.102663,(Schizophyllum_commune_AF402141:0.108828,Nephroselmis_olivacea_AF110138:0.141172):0.048779):0.062589,(((((((Schistosoma_japonicum_NC002544:0.019636,(((Paragonimus_westermani_NC002354:0.009253,(Taenia_asiatica_AF445798:0.004992,Echinococcus_granulosus_AF297617:0…
0.0328	0.527052381089	Mito	Blastn	Eq.5	Eq.1	AVG	NJ	((Leishmania_tarentolae_NC000894:0.199,Rickettsia_NC003103_NC003103:-0.0115):0.07389,(Tetrahymena_thermophila_NC003029:-0.03866,((Porphyra_purpurea_NC002007:0.03606,Allomyces_macrogynus_AMU41288:-0.01523):0.17572,(((Brassica_napus_AP006444:0.03055,Paramecium_aurelia_MIPAGEN:-0.00555):0.08291,Tetrahymena_pyriformis_AF160864:0.02115):0.04461,(((Hyaloraphidium_curvatum_AF402142:-0.02235,Chrysodidymu…
0.0082	0.527052381089	Mito	Blastn	Eq.5	Eq.1	AVG	STC	(((Cryptococcus_neoformans_NC004336:0.160234,(Allomyces_macrogynus_AMU41288:0.157056,((((Chrysodidymus_synuroideus_NC002174:0.194127,((Rickettsia_NC003103_NC003103:0.000001,((Monoblepharella_NC004624_NC004624:0.04073,(Rickettsia_NC000963_NC000963:0.083887,(Schizosaccharomyces_octosporus_AF275271:0.077739,(Plasmodium_reichenowi_NC002235:0.314625,(Porphyra_purpurea_NC002007:0.128288,(Podospora_anse…
0.1148	0.527052381089	Mito	Blastn	Eq.5	Eq.1	AVG	UPGMA	((((((((((((Physarum_polycephalum_AB027295:0.025,Tetrahymena_thermophila_NC003029:0.025):0.06354,Candida_parapsilosis_MTCPATP9:0.08854):0.06131,(Porphyra_purpurea_NC002007:0.01042,Allomyces_macrogynus_AMU41288:0.01042):0.13943):0.06353,(Candida_albicans_AF285261:0.02083,Nephroselmis_olivacea_AF110138:0.02083):0.19254):0.05011,((((((Scenedesmus_obliquus_AF204057:0.02813,(Harpochytrium_NC004623_NC0…
0.0492	0.570154925983	Mito	Blastn	Eq.6	Eq.1	AVG	BIONJ	((((((((Candida_parapsilosis_MTCPATP9:0.125175,Hyaloraphidium_curvatum_AF402142:-0.038163):0.062179,Chrysodidymus_synuroideus_NC002174:0.040522):0.177931,Nicotiana_tabacum_BA000042:0.133688):0.158065,Scenedesmus_obliquus_NC002254:-0.077666):0.070404,Penicillium_marneffei_NC005256:0.094273):0.055113,Ashbya_gossypii_AE016821:0.016687):0.085894,Haemoproteus_AY733086_AY733086:-0.028261):0.037069,((((…
0.041	0.570154925983	Mito	Blastn	Eq.6	Eq.1	AVG	FASTME	((Zea_mays_AY506529:0.099007,(Candida_parapsilosis_MTCPATP9:0.08742,(Plasmodium_relictum_AY733090:-0.08455,(((Plasmodium_falciparum_AY282924:-0.037502,(((Marchantia_polymorpha_NC001660:0.024245,Cryptococcus_neoformans_NC004336:0.012122):0.167654,Asterias_amurensis_AB183559:-0.013769):0.156532,Saprolegnia_ferax_NC005984:0.327172):0.132617):0.031078,(((Kluyveromyces_lactis_AY654900:0.015529,(Wolbac…
0.0328	0.570154925983	Mito	Blastn	Eq.6	Eq.1	AVG	NJ	(Paramecium_aurelia_MIPAGEN:-0.06701,(((Candida_albicans_AF285261:0.06233,Nephroselmis_olivacea_AF110138:-0.01977):0.15366,Mesostigma_viride_AF353999:0.17571):0.10811,((Porphyra_purpurea_NC002007:0.13547,Allomyces_macrogynus_AMU41288:-0.11442):0.19169,(Nicotiana_tabacum_BA000042:0.16939,(Chrysodidymus_synuroideus_NC002174:0.28051,(((((Rhizophydium_AF404306_AF404306:0.16722,Chlamydomonas_eugametos…
0.0246	0.570154925983	Mito	Blastn	Eq.6	Eq.1	AVG	STC	(Yarrowia_lipolytica_NC002659:0.237461,((((Cryptococcus_neoformans_NC004336:0.014053,(Chlamydomonas_eugametos_AF008237:0.425696,(Nicotiana_tabacum_BA000042:0.212152,(Chrysodidymus_synuroideus_NC002174:0.000001,(Porphyra_purpurea_NC002007:0.000001,(Nephroselmis_olivacea_AF110138:0.000001,(Mesostigma_viride_AF353999:0.000001,(Rickettsia_NC003103_NC003103:0.132454,(Paramecium_aurelia_MIPAGEN:0.37566…
0.1148	0.570154925983	Mito	Blastn	Eq.6	Eq.1	AVG	UPGMA	(((((((((((Physarum_polycephalum_AB027295:0.02565,Tetrahymena_thermophila_NC003029:0.02565):0.07384,Candida_parapsilosis_MTCPATP9:0.09949):0.09338,(Porphyra_purpurea_NC002007:0.01053,Allomyces_macrogynus_AMU41288:0.01053):0.18234):0.11859,(Candida_albicans_AF285261:0.02128,Nephroselmis_olivacea_AF110138:0.02128):0.29018):0.17949,((((((Scenedesmus_obliquus_AF204057:0.02896,(Harpochytrium_NC004623_…
0.041	0.519887188356	Mito	Blastn	Eq.5	Eq.1	MAX	BIONJ	(Haemoproteus_AY733086_AY733086:0.00579,(((((((((((((((((Terebratulina_retusa_NC000941:0.097682,Paragonimus_westermani_NC002354:0.152318):0.08459,Hymenolepis_diminuta_AF314223:-0.01223):0.026125,Schistosoma_mansoni_NC002545:0.002772):0.067299,Taenia_crassiceps_AF216699:0.015064):0.005011,Taenia_solium_AB086256:0.001795):0.020537,(((Trichinella_spiralis_AF293969:0.064199,Leishmania_tarentolae_NC00…
0.0656	0.519887188356	Mito	Blastn	Eq.5	Eq.1	MAX	FASTME	((((Zea_mays_AY506529:0.018924,Tetrahymena_pyriformis_AF160864:0.06441):0.067464,Schizosaccharomyces_octosporus_AF275271:-0.004964):0.114983,((((((((Plasmodium_relictum_AY733088:-0.0465,(Saccharomyces_cerevisiae_SCE011856:0.071455,Pseudendoclonium_akinetum_AY359242:0.011878):0.192333):0.053304,Harpochytrium_NC004623_NC004623:0.05181):0.031326,((Plasmodium_relictum_AY733089:-0.046789,((Haemoproteu…
0.0492	0.519887188356	Mito	Blastn	Eq.5	Eq.1	MAX	NJ	(Paramecium_aurelia_MIPAGEN:-0.02238,((Porphyra_purpurea_NC002007:0.04222,Allomyces_macrogynus_AMU41288:-0.02138):0.12288,(Tetrahymena_thermophila_NC003029:-0.00418,((Candida_albicans_AF285261:0.00652,Nephroselmis_olivacea_AF110138:0.03515):0.20058,(((Hyaloraphidium_curvatum_AF402142:-0.03591,Chrysodidymus_synuroideus_NC002174:0.09841):0.16248,Cyanidioschyzon_merolae_NC000887:0.08038):0.0557,(((S…
0.0164	0.519887188356	Mito	Blastn	Eq.5	Eq.1	MAX	STC	(((Leishmania_tarentolae_NC000894:0.449365,((Nicotiana_tabacum_BA000042:0.093916,(Chrysodidymus_synuroideus_NC002174:0.133368,(Paramecium_aurelia_MIPAGEN:0.042557,((Allomyces_macrogynus_AMU41288:0.028398,(Zea_mays_AY506529:0.332448,(Rickettsia_NC003103_NC003103:0.000001,(Crinipellis_perniciosa_NC005927:0.163772,(Porphyra_purpurea_NC002007:0.161259,(Schistosoma_mansoni_NC002545:0.087527,(Taenia_cr…
0.1148	0.519887188356	Mito	Blastn	Eq.5	Eq.1	MAX	UPGMA	(((((((((((((Physarum_polycephalum_AB027295:0.025,Tetrahymena_thermophila_NC003029:0.025):0.04264,(Brassica_napus_AP006444:0.0125,Paramecium_aurelia_MIPAGEN:0.0125):0.05514):0.0643,Rickettsia_NC000963_NC000963:0.13194):0.00724,(Schizophyllum_commune_AF402141:0.02083,Rickettsia_NC003103_NC003103:0.02083):0.11835):0.02832,(Penicillium_marneffei_NC005256:0.025,Tetrahymena_pyriformis_AF160864:0.025):…
0.041	0.560601683732	Mito	Blastn	Eq.6	Eq.1	MAX	BIONJ	(((((Penicillium_marneffei_NC005256:0.09641,Scenedesmus_obliquus_NC002254:-0.009399):0.064958,Ashbya_gossypii_AE016821:0.008979):0.122223,Haemoproteus_AY733086_AY733086:-0.063545):0.068948,(Plasmodium_falciparum_NC002375:0.023806,Plasmodium_relictum_AY733088:0.018754):0.014722):0.000749,(((((((((Asterias_amurensis_AB183559:-0.092191,Smittium_culisetae_AY863213:0.179202):0.132371,((Tetrahymena_pyr…
0.0738	0.560601683732	Mito	Blastn	Eq.6	Eq.1	MAX	FASTME	(((((Porphyra_purpurea_NC002007:0.142848,Allomyces_macrogynus_AMU41288:-0.121795):0.215898,(Nicotiana_tabacum_BA000042:0.234671,Wolbachia_in_Drosophila_melanogaster_NC002978_NC002978:0.078987):0.048046):0.111108,((((Mesostigma_viride_AF353999:0.259444,Schizophyllum_commune_AF402141:0.00292):0.120069,Nephroselmis_olivacea_AF110138:0.202878):0.094954,(Tetrahymena_thermophila_NC003029:0.013561,Tetra…
0.0328	0.560601683732	Mito	Blastn	Eq.6	Eq.1	MAX	NJ	(((Candida_stellata_AY445918:-0.34976,(Leishmania_tarentolae_NC000894:0.77394,Xiphinema_americanum_NC005928:-0.48626):0.49361):0.40578,Nephroselmis_olivacea_AF110138:-0.33901):0.39503,(Chrysodidymus_synuroideus_NC002174:0.00645,((((Candida_albicans_AF285261:0.09293,Mesostigma_viride_AF353999:-0.00592):0.30398,Nicotiana_tabacum_BA000042:0.13358):0.07154,(Porphyra_purpurea_NC002007:0.17401,Allomyce…
0.0082	0.560601683732	Mito	Blastn	Eq.6	Eq.1	MAX	STC	((Crinipellis_perniciosa_NC005927:0.272904,(Tetrahymena_thermophila_NC003029:0.000001,(Tetrahymena_pyriformis_AF160864:0.186598,(Paramecium_aurelia_MIPAGEN:0.85907,(Candida_parapsilosis_MTCPATP9:0.217849,(Allomyces_macrogynus_AMU41288:0.303654,(Cryptococcus_neoformans_NC004336:0.801159,(Schistosoma_mansoni_NC002545:1.2584029,(((Podospora_anserina_NC001329:0.000001,(Monoblepharella_NC004624_NC0046…
0.1148	0.560601683732	Mito	Blastn	Eq.6	Eq.1	MAX	UPGMA	((((((((((((((((Physarum_polycephalum_AB027295:0.02565,Tetrahymena_thermophila_NC003029:0.02565):0.05237,(Brassica_napus_AP006444:0.01266,Paramecium_aurelia_MIPAGEN:0.01266):0.06536):0.07952,Rickettsia_NC000963_NC000963:0.15754):0.02477,(Schizophyllum_commune_AF402141:0.02128,Rickettsia_NC003103_NC003103:0.02128):0.16103):0.08121,(Porphyra_purpurea_NC002007:0.01053,Allomyces_macrogynus_AMU41288:0…
0.0574	0.534665419223	Mito	Blastn	Eq.5	Eq.1	MIN	BIONJ	(Plasmodium_relictum_AY733090:0.030793,((((((((((((((((((Terebratulina_retusa_NC000941:0.0863,Paragonimus_westermani_NC002354:0.1637):0.068665,Trichinella_spiralis_AF293969:0.068316):0.071497,Hymenolepis_diminuta_AF314223:-0.028989):0.047215,Schistosoma_mansoni_NC002545:-0.002602):0.065124,Fasciola_hepatica_AF216697:-0.012523):0.014012,Taenia_solium_AB086256:0.011669):0.024051,Echinococcus_multil…
0.0492	0.534665419223	Mito	Blastn	Eq.5	Eq.1	MIN	FASTME	(((((((Saccharomyces_cerevisiae_SCE011856:0.089325,((Arabidopsis_thaliana_NC001284:0.120585,Tetrahymena_pyriformis_AF160864:-0.089335):0.126525,((Schizosaccharomyces_pombe_NC001326:0.03819,Axinella_corrugata_AY791693:0.08681):0.045155,Pseudendoclonium_akinetum_AY359242:-0.003488):0.061719):0.050407):0.057441,((((Plasmodium_relictum_AY733088:-0.052654,(Rhodomonas_salina_NC002572:-0.001858,Hypocrea…
0.0328	0.534665419223	Mito	Blastn	Eq.5	Eq.1	MIN	NJ	(Zea_mays_AY506529:0.03156,(Tetrahymena_pyriformis_AF160864:-0.03883,(Tetrahymena_thermophila_NC003029:-0.03194,(((Brassica_napus_AP006444:0.03206,Paramecium_aurelia_MIPAGEN:-0.00706):0.07652,Penicillium_marneffei_NC005256:-0.02235):0.07859,((Schizosaccharomyces_pombe_NC001326:0.03277,(Monoblepharella_NC004624_NC004624:0.00892,Rickettsia_NC000963_NC000963:0.07441):0.05056):0.05865,(((((Schizophyl…
0.0246	0.534665419223	Mito	Blastn	Eq.5	Eq.1	MIN	STC	(((Xiphinema_americanum_NC005928:0.245023,(Mesostigma_viride_AF353999:0.046826,(Chrysodidymus_synuroideus_NC002174:0.000001,(Zea_mays_AY506529:0.095754,(Rickettsia_NC003103_NC003103:0.096994,(Schizosaccharomyces_octosporus_AF275271:0.054498,(Crinipellis_perniciosa_NC005927:0.243667,(Tetrahymena_pyriformis_AF160864:0.114796,((Candida_parapsilosis_MTCPATP9:0.145708,(Porphyra_purpurea_NC002007:0.147…
0.0984	0.534665419223	Mito	Blastn	Eq.5	Eq.1	MIN	UPGMA	((((((((((Physarum_polycephalum_AB027295:0.025,Zea_mays_AY506529:0.025):0.1557,(((Schizophyllum_commune_AF402141:0.02083,Rickettsia_NC003103_NC003103:0.02083):0.11111,Rickettsia_NC000963_NC000963:0.13194):0.0215,((((Brassica_napus_AP006444:0.01562,Tetrahymena_pyriformis_AF160864:0.01562):0.0045,Tetrahymena_thermophila_NC003029:0.02013):0.02035,Penicillium_marneffei_NC005256:0.04048):0.06772,(Sapr…
0.0328	0.576687303901	Mito	Blastn	Eq.6	Eq.1	MIN	BIONJ	(Plasmodium_relictum_AY733090:0.035197,(((Plasmodium_falciparum_NC002375:0.021037,Plasmodium_relictum_AY733088:0.007134):0.009709,(Plasmodium_relictum_AY733089:0.007033,Plasmodium_falciparum_AY282924:0.029335):0.017224):0.007072,(Haemoproteus_AY733086_AY733086:-0.005593,Ashbya_gossypii_AE016821:0.070132):0.01691):0.002756,((((((((Urechis_caupo_NC006379:-0.060702,(((Dirofilaria_immitis_NC005305:-0…
0.0492	0.576687303901	Mito	Blastn	Eq.6	Eq.1	MIN	FASTME	(Chrysodidymus_synuroideus_NC002174:0.205306,(((((((((Mesostigma_viride_AF353999:0.02411,(Homo_sapiens_HUMMTCG:-0.08745,Balanoglossus_carnosus_AF051097:0.099427):0.180509):0.17414,Crinipellis_perniciosa_NC005927:-0.048483):0.210463,(Schizophyllum_commune_AF402141:0.08461,Nephroselmis_olivacea_AF110138:0.203072):0.070176):0.119878,Nicotiana_tabacum_BA000042:0.152178):0.159597,(Chlamydomonas_reinha…
0.0492	0.576687303901	Mito	Blastn	Eq.6	Eq.1	MIN	NJ	(Yarrowia_lipolytica_NC002659:0.16443,((Candida_stellata_AY445918:0.07187,Chlamydomonas_eugametos_AF008237:-0.00734):0.13381,(Laminaria_digitata_NC004024:-0.02995,(Acanthamoeba_castellanii_NC001637:0.00709,(Pilayella_littoralis_PLI277126:0.11456,(((((Mesostigma_viride_AF353999:0.15847,(((((((((Echinococcus_multilocularis_AB018440:-0.19877,((Fasciola_hepatica_AF216697:-0.13209,Schistosoma_mansoni_…
0.0082	0.576687303901	Mito	Blastn	Eq.6	Eq.1	MIN	STC	(((Cryptococcus_neoformans_NC004336:0.294717,(Nicotiana_tabacum_BA000042:0.085998,(Chrysodidymus_synuroideus_NC002174:0.000001,(Schizosaccharomyces_japonicus_AF547983:0.166127,(Chlamydomonas_eugametos_AF008237:0.109709,(Porphyra_purpurea_NC002007:0.003541,(Mesostigma_viride_AF353999:0.000001,(Rickettsia_NC003103_NC003103:0.000001,(Nephroselmis_olivacea_AF110138:0.000001,(Zea_mays_AY506529:0.00000…
0.0984	0.576687303901	Mito	Blastn	Eq.6	Eq.1	MIN	UPGMA	((((((((Physarum_polycephalum_AB027295:0.02565,Zea_mays_AY506529:0.02565):0.23428,(Candida_albicans_AF285261:0.02128,Nephroselmis_olivacea_AF110138:0.02128):0.23865):0.1911,((Rhizophydium_AF404306_AF404306:0.03227,Candida_parapsilosis_MTCPATP9:0.03227):0.20235,((Nicotiana_tabacum_BA000042:0.04351,Saccharomyces_castellii_NC003920:0.04351):0.15612,Chlamydomonas_reinhardtii_NC001638:0.19963):0.03499…
0.5246	0.288603743082	Mito	Blastn	Eq.5	Eq.2	AVG	BIONJ	(Leishmania_tarentolae_NC000894:0.499683,(((Wolbachia_in_Drosophila_melanogaster_NC002978_NC002978:0.18531,Wolbachia_in_Brugia_malayi_TRS_NC006833_NC006833:0.18512):0.308535,(Rickettsia_NC000963_NC000963:0.156484,Rickettsia_NC003103_NC003103:0.156792):0.337064):0.006048,(Neurospora_intermedia_mitochondrial_NEUMTPMCG:0.01437,Neurospora_crassa_NEUMTPLCG:0.014365):0.485858):0.00038,(((((((((Urechis_…
0.5082	0.288603743082	Mito	Blastn	Eq.5	Eq.2	AVG	FASTME	((((((Plasmodium_falciparum_AY282924:0.005546,(Plasmodium_reichenowi_NC002235:0.004651,Plasmodium_falciparum_NC002375:0.004986):0.001091):0.013446,Plasmodium_vivax_AF055587:0.020048):0.002526,(((Plasmodium_relictum_AY733088:0.010737,Plasmodium_relictum_AY733089:0.009973):0.002798,Plasmodium_relictum_AY733090:0.004039):0.00131,Haemoproteus_AY733086_AY733086:0.019473):0.006769):0.473239,Pedinomonas…
0.5082	0.288603743082	Mito	Blastn	Eq.5	Eq.2	AVG	NJ	(((Tetrahymena_thermophila_NC003029:0.23444,Tetrahymena_pyriformis_AF160864:0.23455):0.24542,Paramecium_aurelia_MIPAGEN:0.481):0.01683,((((((Brassica_napus_AP006444:0.25933,Arabidopsis_thaliana_NC001284:0.26308):0.13217,(Nicotiana_tabacum_BA000042:0.38803,Beta_vulgaris_NC002511:0.3874):0.00758):0.0366,Zea_mays_AY506529:0.433):0.03444,Marchantia_polymorpha_NC001660:0.46323):0.03302,((Rickettsia_NC…
0.5164	0.288603743082	Mito	Blastn	Eq.5	Eq.2	AVG	STC	(((Paramecium_aurelia_MIPAGEN:0.485612,(Tetrahymena_thermophila_NC003029:0.234301,Tetrahymena_pyriformis_AF160864:0.234688):0.240806):0.019619,((((Emiliania_huxleyi_NC005332:0.479913,((Hyaloraphidium_curvatum_AF402142:0.463572,(Monoblepharella_NC004624_NC004624:0.334782,(Harpochytrium_NC004623_NC004623:0.145424,Harpochytrium_NC004760_NC004760:0.144663):0.166187):0.137016):0.034494,((Scenedesmus_o…
0.5164	0.288603743082	Mito	Blastn	Eq.5	Eq.2	AVG	UPGMA	((((((((Physarum_polycephalum_AB027295:0.49722,((((((Schizosaccharomyces_octosporus_AF275271:0.3625,Schizosaccharomyces_pombe_NC001326:0.3625):0.1064,Schizosaccharomyces_japonicus_AF547983:0.4689):0.02094,((((Candida_albicans_AF285261:0.34816,Candida_parapsilosis_MTCPATP9:0.34816):0.1196,((((Ashbya_gossypii_AE016821:0.35245,(((Candida_glabrata_CGL511533:0.28236,Kluyveromyces_thermotolerans_AJ6342…
0.4918	0.304547415741	Mito	Blastn	Eq.5	Eq.3	AVG	BIONJ	(((((((Echinococcus_granulosus_AF297617:0.090666,Echinococcus_multilocularis_AB018440:0.089014):0.192366,((Taenia_solium_AB086256:0.099107,Taenia_asiatica_AF445798:0.096909):0.134402,Taenia_crassiceps_AF216699:0.23324):0.049248):0.05608,Hymenolepis_diminuta_AF314223:0.339274):0.129424,(Paragonimus_westermani_NC002354:0.43292,Fasciola_hepatica_AF216697:0.42972):0.038033):0.004713,((Schistosoma_mek…
0.5164	0.304547415741	Mito	Blastn	Eq.5	Eq.3	AVG	FASTME	((((Wolbachia_in_Brugia_malayi_TRS_NC006833_NC006833:0.157991,Wolbachia_in_Drosophila_melanogaster_NC002978_NC002978:0.157735):0.327735,(((Pilayella_littoralis_PLI277126:0.248166,Laminaria_digitata_NC004024:0.230081):0.229129,((((Ochromonas_danica_AF287134:0.383486,Chrysodidymus_synuroideus_NC002174:0.375131):0.053056,((Phytophthora_infestans_NC002387:0.265222,Saprolegnia_ferax_NC005984:0.266999)…
0.5082	0.304547415741	Mito	Blastn	Eq.5	Eq.3	AVG	NJ	(((((((((((((Ochromonas_danica_AF287134:0.38081,Chrysodidymus_synuroideus_NC002174:0.37781):0.04406,(Phytophthora_infestans_NC002387:0.2657,Saprolegnia_ferax_NC005984:0.26652):0.14934):0.00873,(Malawimonas_jakobiformis_AF295546:0.42802,Reclinomonas_americana_AF007261:0.42631):0.00609):0.00558,((Mesostigma_viride_AF353999:0.39151,((Chaetosphaeridium_globosum_AF494279:0.36752,(Chara_vulgaris_AY2673…
0.5	0.304547415741	Mito	Blastn	Eq.5	Eq.3	AVG	STC	(((((Paramecium_aurelia_MIPAGEN:0.485237,(Tetrahymena_thermophila_NC003029:0.233452,Tetrahymena_pyriformis_AF160864:0.23396):0.238603):0.022128,((Monosiga_brevicollis_NC004309:0.46052,(Axinella_corrugata_AY791693:0.378355,(Metridium_senile_NC000933:0.262217,(Acropora_tenuis_NC003522:0.029484,(Anacropora_matthai_NC006898:0.004312,Montipora_cactus_NC006902:0.008489):0.025176):0.259971):0.096803):0.…
0.4836	0.304547415741	Mito	Blastn	Eq.5	Eq.3	AVG	UPGMA	((((((((((Physarum_polycephalum_AB027295:0.49373,(((((((((((((((((Ochromonas_danica_AF287134:0.37931,Chrysodidymus_synuroideus_NC002174:0.37931):0.04425,(Reclinomonas_americana_AF007261:0.4194,(Phytophthora_infestans_NC002387:0.26611,Saprolegnia_ferax_NC005984:0.26611):0.15328):0.00417):0.01048,Malawimonas_jakobiformis_AF295546:0.43405):0.01522,Cafeteria_roenbergensis_AF193903:0.44926):0.00536,(C…
0.4016	0.482288372962	Mito	Blastn	Eq.6	Eq.2	AVG	BIONJ	((Saprolegnia_ferax_NC005984:0.44546,Phytophthora_infestans_NC002387:0.426031):0.358813,((((((Wolbachia_in_Drosophila_melanogaster_NC002978_NC002978:0.378236,Wolbachia_in_Brugia_malayi_TRS_NC006833_NC006833:0.084483):2.0862939,(Rickettsia_NC000963_NC000963:0.06216,Rickettsia_NC003103_NC003103:0.313668):1.956884):1.853362,Reclinomonas_americana_AF007261:0.816168):0.235154,(((((((((Beta_vulgaris_NC…
0.4508	0.482288372962	Mito	Blastn	Eq.6	Eq.2	AVG	FASTME	(((((((Tetrahymena_thermophila_NC003029:0.336651,Tetrahymena_pyriformis_AF160864:0.296446):1.097243,Paramecium_aurelia_MIPAGEN:1.828642):1.258047,Cafeteria_roenbergensis_AF193903:1.220217):0.098612,((((Malawimonas_jakobiformis_AF295546:1.038013,(Cyanidioschyzon_merolae_NC000887:0.892535,(Chondrus_crispus_NC001677:0.624469,Porphyra_purpurea_NC002007:1.061307):0.364977):0.419415):0.062379,(((Acanth…
0.3852	0.482288372962	Mito	Blastn	Eq.6	Eq.2	AVG	NJ	((((((((Plasmodium_falciparum_AY282924:0.00602,Plasmodium_falciparum_NC002375:0.0058):0.13807,Plasmodium_reichenowi_NC002235:-0.13353):0.14794,Plasmodium_vivax_AF055587:-0.11268):0.12895,Plasmodium_relictum_AY733088:-0.1088):0.06661,Haemoproteus_AY733086_AY733086:-0.0421):0.03317,Plasmodium_relictum_AY733089:-0.02094):0.07047,Plasmodium_relictum_AY733090:-0.06806):2.6245699,(((Tetrahymena_thermop…
0.2131	0.482288372962	Mito	Blastn	Eq.6	Eq.2	AVG	STC	((Taenia_asiatica_AF445798:0.681039,(Schistosoma_mekongi_AF217449:1.101763,(Taenia_solium_AB086256:0.149609,(Leptorhynchoides_thecatus_AY562383:1.485528,((((Paramecium_aurelia_MIPAGEN:6.084897,(Steinernema_carpocapsae_AY591323:0.863486,(((((Brugia_malayi_NC004298:1.7761641,(Caenorhabditis_elegans_MTCE:0.501557,(Cooperia_oncophora_AY265417:0.347338,(Apis_mellifera_NC001566:1.860031,(Spadella_cepha…
0.5246	0.482288372962	Mito	Blastn	Eq.6	Eq.2	AVG	UPGMA	(((((((Physarum_polycephalum_AB027295:2.7522099,((((Plasmodium_falciparum_AY282924:0.00576,(Plasmodium_reichenowi_NC002235:0.00484,Plasmodium_falciparum_NC002375:0.00484):0.00092):0.01434,(Haemoproteus_AY733086_AY733086:0.01586,(Plasmodium_relictum_AY733088:0.01,(Plasmodium_relictum_AY733089:0.00782,Plasmodium_relictum_AY733090:0.00782):0.00219):0.00586):0.00424):0.00096,Plasmodium_vivax_AF055587…
0.377	0.491915770835	Mito	Blastn	Eq.6	Eq.3	AVG	BIONJ	(Cafeteria_roenbergensis_AF193903:1.294283,((((((((Wolbachia_in_Drosophila_melanogaster_NC002978_NC002978:0.205634,Wolbachia_in_Brugia_malayi_TRS_NC006833_NC006833:0.173764):1.604697,Malawimonas_jakobiformis_AF295546:0.965226):0.043533,((Porphyra_purpurea_NC002007:0.980639,Chondrus_crispus_NC001677:0.513464):0.338295,Cyanidioschyzon_merolae_NC000887:0.927745):0.277737):0.054856,Reclinomonas_ameri…
0.4098	0.491915770835	Mito	Blastn	Eq.6	Eq.3	AVG	FASTME	((((((Thraustochytrium_aureum_AF288091:1.344622,Rhodomonas_salina_NC002572:1.560652):0.12575,((Pilayella_littoralis_PLI277126:0.517017,Laminaria_digitata_NC004024:0.133553):1.085115,((((Reclinomonas_americana_AF007261:0.832457,((Naegleria_gruberi_AF288092:1.300522,(Leishmania_tarentolae_NC000894:4.023684,Dictyostelium_discoideum_NC000895:1.255384):0.236111):0.159265,Acanthamoeba_castellanii_NC001…
0.377	0.491915770835	Mito	Blastn	Eq.6	Eq.3	AVG	NJ	((((((((Plasmodium_falciparum_AY282924:0.00418,Plasmodium_falciparum_NC002375:0.00613):0.10665,Plasmodium_reichenowi_NC002235:-0.1021):0.04415,Plasmodium_relictum_AY733088:-0.0092):0.04639,Plasmodium_vivax_AF055587:-0.02841):0.03216,Haemoproteus_AY733086_AY733086:-0.00361):0.01751,Plasmodium_relictum_AY733089:-0.00462):0.02795,Plasmodium_relictum_AY733090:-0.02706):1.068,(((Tetrahymena_thermophil…
0.1803	0.491915770835	Mito	Blastn	Eq.6	Eq.3	AVG	STC	((((Taenia_crassiceps_AF216699:0.814121,((Dirofilaria_immitis_NC005305:0.30181,Brugia_malayi_NC004298:0.510407):1.149729,((Fasciola_hepatica_AF216697:0.909158,(Schistosoma_mekongi_AF217449:0.865895,(Leptorhynchoides_thecatus_AY562383:2.056145,(Schistosoma_mansoni_NC002545:0.610757,(Schistosoma_japonicum_NC002544:0.337239,((Haemoproteus_AY733086_AY733086:0.004965,(Cooperia_oncophora_AY265417:0.526…
0.4836	0.491915770835	Mito	Blastn	Eq.6	Eq.3	AVG	UPGMA	((((((((Physarum_polycephalum_AB027295:2.20718,(((((((((((((((Ochromonas_danica_AF287134:0.71071,Chrysodidymus_synuroideus_NC002174:0.71071):0.20206,(Phytophthora_infestans_NC002387:0.37989,Saprolegnia_ferax_NC005984:0.37989):0.53289):0.04253,Reclinomonas_americana_AF007261:0.9553):0.06337,Malawimonas_jakobiformis_AF295546:1.01868):0.13573,Cafeteria_roenbergensis_AF193903:1.1544):0.07411,(Cyanidi…
0.0574	0.52383811098	Mito	Blastn	Eq.5	Eq.4	AVG	BIONJ	((((((((Montipora_cactus_NC006902:0.013362,Anacropora_matthai_NC006898:0.016813):0.010309,(Taenia_asiatica_AF445798:0.040573,Saccharomyces_cerevisiae_SCE011856:-0.000573):0.023272):0.018608,(Crinipellis_perniciosa_NC005927:0.017673,Pseudendoclonium_akinetum_AY359242:0.026875):0.024651):0.015284,((Rickettsia_NC000963_NC000963:0.032592,Saccharomyces_castellii_NC003920:0.015346):0.023443,Acanthamoeb…
0.0656	0.52383811098	Mito	Blastn	Eq.5	Eq.4	AVG	FASTME	(((((((((((((((Rhizophydium_AF404306_AF404306:-0.015078,Cafeteria_roenbergensis_AF193903:0.0498):0.020661,(Naegleria_gruberi_AF288092:0.042388,(Haemoproteus_AY733086_AY733086:0.011196,Allomyces_macrogynus_AMU41288:0.029621):0.02661):0.009354):0.007451,((((((Marchantia_polymorpha_NC001660:0.036145,Steinernema_carpocapsae_AY591323:0.003855):0.021175,Chlamydomonas_eugametos_AF008237:0.011603):0.0120…
0.0738	0.52383811098	Mito	Blastn	Eq.5	Eq.4	AVG	NJ	((Podospora_anserina_NC001329:0.00833,Podospora_anserina_MTPACG:0.00764):0.00163,(((Brassica_napus_AP006444:0.0081,Echinococcus_granulosus_AF297617:0.03538):0.01036,(Arabidopsis_thaliana_NC001284:0.02444,Saccharomyces_servazzii_NC004918:0.01402):0.00324):0.02489,(((Schizosaccharomyces_octosporus_AF275271:0.00153,Onchocerca_volvulus_NC001861:0.04895):0.01733,Axinella_corrugata_AY791693:0.02851):0.…
0.0164	0.52383811098	Mito	Blastn	Eq.5	Eq.4	AVG	STC	(Taenia_crassiceps_AF216699:0.143573,(((Schizosaccharomyces_japonicus_AF547983:0.030963,(Ancylostoma_duodenale_NC003415:0.076948,(Penicillium_marneffei_NC005256:0.041351,(Saccharomyces_servazzii_NC004918:0.031371,((Leptorhynchoides_thecatus_AY562383:0.035548,(Kluyveromyces_lactis_AY654900:0.050903,(Lumbricus_terrestris_LTU24570:0.099069,(Axinella_corrugata_AY791693:0.006217,(Taenia_solium_AB08625…
0.0656	0.52383811098	Mito	Blastn	Eq.5	Eq.4	AVG	UPGMA	(((((((((((((((Physarum_polycephalum_AB027295:0.00735,Podospora_anserina_NC001329:0.00735):0.00032,Podospora_anserina_MTPACG:0.00767):0.03243,(Chlamydomonas_reinhardtii_NC001638:0.02239,Rhodomonas_salina_NC002572:0.02239):0.01771):0.01267,(Plasmodium_relictum_AY733089:0.02412,Plasmodium_relictum_AY733090:0.02412):0.02864):0.00833,(((Candida_glabrata_CGL511533:0.03815,Wolbachia_in_Brugia_malayi_TR…
0.0738	0.526119354245	Mito	Blastn	Eq.6	Eq.4	AVG	BIONJ	(((((Acropora_tenuis_NC003522:0.042626,Candida_glabrata_CGL511533:0.032409):0.016696,(Rhodomonas_salina_NC002572:0.018291,(Chlamydomonas_reinhardtii_NC001638:0.009927,Candida_albicans_AF285261:0.035882):0.018717):0.039794):0.00624,(Hypocrea_jecorina_NC003388:0.045844,(Schizosaccharomyces_pombe_NC001326:0.01727,Chara_vulgaris_AY267353:0.014479):0.027361):0.011027):0.00972,(((Cooperia_oncophora_AY2…
0.0656	0.526119354245	Mito	Blastn	Eq.6	Eq.4	AVG	FASTME	((((Candida_glabrata_CGL511533:0.019779,Chara_vulgaris_AY267353:0.027822):0.023745,(((((((((Rhizophydium_AF404306_AF404306:-0.021779,Cafeteria_roenbergensis_AF193903:0.057145):0.022683,Laminaria_digitata_NC004024:0.069509):0.005481,(Haemoproteus_AY733086_AY733086:0.017478,Allomyces_macrogynus_AMU41288:0.024194):0.03383):0.005986,(((Yarrowia_lipolytica_NC002659:0.007178,Wolbachia_in_Drosophila_mel…
0.0738	0.526119354245	Mito	Blastn	Eq.6	Eq.4	AVG	NJ	((Podospora_anserina_NC001329:0.00844,Podospora_anserina_MTPACG:0.00765):0.00147,(((Brassica_napus_AP006444:0.00615,Echinococcus_granulosus_AF297617:0.03831):0.0116,(Arabidopsis_thaliana_NC001284:0.02557,Saccharomyces_servazzii_NC004918:0.01365):0.0028):0.0281,((Saccharomyces_castellii_NC003920:0.01388,Rickettsia_NC000963_NC000963:0.03526):0.02928,(Acanthamoeba_castellanii_NC001637:0.06827,((((((…
0.0164	0.526119354245	Mito	Blastn	Eq.6	Eq.4	AVG	STC	(Taenia_crassiceps_AF216699:0.161773,(Xiphinema_americanum_NC005928:0.157759,((Podospora_anserina_MTPACG:0.046527,((Schizosaccharomyces_japonicus_AF547983:0.036986,(Ancylostoma_duodenale_NC003415:0.102506,(Tetrahymena_pyriformis_AF160864:0.015219,((Penicillium_marneffei_NC005256:0.041033,(Axinella_corrugata_AY791693:0.00857,(Onchocerca_volvulus_NC001861:0.058499,(Kluyveromyces_lactis_AY654900:0.0…
0.0656	0.526119354245	Mito	Blastn	Eq.6	Eq.4	AVG	UPGMA	((((((((((((((Physarum_polycephalum_AB027295:0.00741,Podospora_anserina_NC001329:0.00741):0.00032,Podospora_anserina_MTPACG:0.00773):0.03444,(Chlamydomonas_reinhardtii_NC001638:0.0229,Rhodomonas_salina_NC002572:0.0229):0.01926):0.01375,(Plasmodium_relictum_AY733089:0.02472,Plasmodium_relictum_AY733090:0.02472):0.03119):0.00963,(((Candida_glabrata_CGL511533:0.03971,Wolbachia_in_Brugia_malayi_TRS_N…
0.5246	0.28820151382	Mito	Blastn	Eq.5	Eq.2	MAX	BIONJ	((Leishmania_tarentolae_NC000894:0.499803,(Neurospora_intermedia_mitochondrial_NEUMTPMCG:0.014818,Neurospora_crassa_NEUMTPLCG:0.014813):0.485381):0.000219,((Wolbachia_in_Drosophila_melanogaster_NC002978_NC002978:0.185662,Wolbachia_in_Brugia_malayi_TRS_NC006833_NC006833:0.185474):0.308231,(Rickettsia_NC000963_NC000963:0.157642,Rickettsia_NC003103_NC003103:0.157939):0.335967):0.005994,((((((((Urech…
0.5	0.28820151382	Mito	Blastn	Eq.5	Eq.2	MAX	FASTME	(((Tetrahymena_thermophila_NC003029:0.23803,Tetrahymena_pyriformis_AF160864:0.239251):0.241914,Paramecium_aurelia_MIPAGEN:0.480463):0.016534,((((Scenedesmus_obliquus_AF204057:0.045405,Scenedesmus_obliquus_NC002254:0.045388):0.449763,(Chlamydomonas_eugametos_AF008237:0.477959,Chlamydomonas_reinhardtii_NC001638:0.47294):0.019617):0.003272,((((((Trichinella_spiralis_AF293969:0.497996,((((((Taenia_cr…
0.5164	0.28820151382	Mito	Blastn	Eq.5	Eq.2	MAX	NJ	(((Tetrahymena_thermophila_NC003029:0.23858,Tetrahymena_pyriformis_AF160864:0.2387):0.24137,Paramecium_aurelia_MIPAGEN:0.481):0.01684,((((((((((((((Ochromonas_danica_AF287134:0.39193,Chrysodidymus_synuroideus_NC002174:0.39127):0.03823,(Phytophthora_infestans_NC002387:0.29179,Saprolegnia_ferax_NC005984:0.29199):0.13143):0.01463,Malawimonas_jakobiformis_AF295546:0.44526):0.00253,((((Mesostigma_viri…
0.5328	0.28820151382	Mito	Blastn	Eq.5	Eq.2	MAX	STC	(((Paramecium_aurelia_MIPAGEN:0.485724,(Tetrahymena_thermophila_NC003029:0.238585,Tetrahymena_pyriformis_AF160864:0.238694):0.236652):0.014726,(((Dictyostelium_discoideum_NC000895:0.47488,(Naegleria_gruberi_AF288092:0.478212,(Acanthamoeba_castellanii_NC001637:0.475929,(Rhodomonas_salina_NC002572:0.477931,(Thraustochytrium_aureum_AF288091:0.468304,((Cyanidioschyzon_merolae_NC000887:0.424609,(Chond…
0.5328	0.28820151382	Mito	Blastn	Eq.5	Eq.2	MAX	UPGMA	((((((((Physarum_polycephalum_AB027295:0.49732,((((((Schizosaccharomyces_octosporus_AF275271:0.36275,Schizosaccharomyces_pombe_NC001326:0.36275):0.10646,Schizosaccharomyces_japonicus_AF547983:0.46921):0.02093,((((Candida_albicans_AF285261:0.35741,Candida_parapsilosis_MTCPATP9:0.35741):0.11157,((((Ashbya_gossypii_AE016821:0.35524,(((Candida_glabrata_CGL511533:0.29712,Kluyveromyces_thermotolerans_A…
0.4918	0.303496954734	Mito	Blastn	Eq.5	Eq.3	MAX	BIONJ	((((((((Echinococcus_granulosus_AF297617:0.091551,Echinococcus_multilocularis_AB018440:0.090117):0.197156,((Taenia_solium_AB086256:0.106674,Taenia_asiatica_AF445798:0.104521):0.135648,Taenia_crassiceps_AF216699:0.242558):0.04618):0.055322,Hymenolepis_diminuta_AF314223:0.344381):0.125044,(Paragonimus_westermani_NC002354:0.437991,Fasciola_hepatica_AF216697:0.434779):0.033508):0.005454,((Schistosoma…
0.5	0.303496954734	Mito	Blastn	Eq.5	Eq.3	MAX	FASTME	((((Scenedesmus_obliquus_AF204057:0.044665,Scenedesmus_obliquus_NC002254:0.044662):0.44734,(Chlamydomonas_eugametos_AF008237:0.47516,Chlamydomonas_reinhardtii_NC001638:0.464617):0.021075):0.006236,((((Pseudendoclonium_akinetum_AY359242:0.49874,(((Homo_sapiens_HUMMTCG:0.467402,(Asterias_amurensis_AB183559:0.468717,Balanoglossus_carnosus_AF051097:0.442952):0.019939):0.008002,Terebratulina_retusa_NC…
0.4918	0.303496954734	Mito	Blastn	Eq.5	Eq.3	MAX	NJ	((((((((((((Ochromonas_danica_AF287134:0.38172,Chrysodidymus_synuroideus_NC002174:0.3795):0.04368,(Phytophthora_infestans_NC002387:0.26689,Saprolegnia_ferax_NC005984:0.26768):0.14876):0.01032,(Malawimonas_jakobiformis_AF295546:0.42996,Reclinomonas_americana_AF007261:0.42815):0.00603):0.00466,((Mesostigma_viride_AF353999:0.39281,((Chaetosphaeridium_globosum_AF494279:0.3699,(Chara_vulgaris_AY267353…
0.4754	0.303496954734	Mito	Blastn	Eq.5	Eq.3	MAX	STC	((((Monosiga_brevicollis_NC004309:0.461429,(Axinella_corrugata_AY791693:0.380643,(Metridium_senile_NC000933:0.269438,(Acropora_tenuis_NC003522:0.03151,(Anacropora_matthai_NC006898:0.005275,Montipora_cactus_NC006902:0.007526):0.023513):0.266063):0.09529):0.09441):0.015403,((Hyaloraphidium_curvatum_AF402142:0.458011,(Monoblepharella_NC004624_NC004624:0.168277,(Harpochytrium_NC004623_NC004623:0.1194…
0.5164	0.303496954734	Mito	Blastn	Eq.5	Eq.3	MAX	UPGMA	((((((((((Physarum_polycephalum_AB027295:0.49386,((((((((((((((((((Ochromonas_danica_AF287134:0.38061,Chrysodidymus_synuroideus_NC002174:0.38061):0.03956,(Phytophthora_infestans_NC002387:0.26729,Saprolegnia_ferax_NC005984:0.26729):0.15288):0.00718,Reclinomonas_americana_AF007261:0.42735):0.00904,Malawimonas_jakobiformis_AF295546:0.43639):0.01391,Cafeteria_roenbergensis_AF193903:0.4503):0.00554,(C…
0.4016	0.477728246277	Mito	Blastn	Eq.6	Eq.2	MAX	BIONJ	((Saprolegnia_ferax_NC005984:0.445886,Phytophthora_infestans_NC002387:0.430645):0.366926,(((((((Wolbachia_in_Drosophila_melanogaster_NC002978_NC002978:0.350377,Wolbachia_in_Brugia_malayi_TRS_NC006833_NC006833:0.113464):2.0556149,(Rickettsia_NC000963_NC000963:0.149537,Rickettsia_NC003103_NC003103:0.229648):1.960217):1.845645,Reclinomonas_americana_AF007261:0.817882):0.235122,(((((((((Beta_vulgaris…
0.4262	0.477728246277	Mito	Blastn	Eq.6	Eq.2	MAX	FASTME	(((Pilayella_littoralis_PLI277126:0.694702,Laminaria_digitata_NC004024:0.198914):1.002346,((Ochromonas_danica_AF287134:0.759747,Chrysodidymus_synuroideus_NC002174:0.768996):0.209118,((((Tetrahymena_thermophila_NC003029:0.342582,Tetrahymena_pyriformis_AF160864:0.306127):1.0971431,Paramecium_aurelia_MIPAGEN:1.823566):1.27583,Cafeteria_roenbergensis_AF193903:1.213559):0.085369,(((((Acanthamoeba_cast…
0.377	0.477728246277	Mito	Blastn	Eq.6	Eq.2	MAX	NJ	(((Tetrahymena_thermophila_NC003029:0.02026,Tetrahymena_pyriformis_AF160864:0.62845):0.88972,Paramecium_aurelia_MIPAGEN:2.0309899):0.9133,((Naegleria_gruberi_AF288092:1.4984699,Dictyostelium_discoideum_NC000895:1.5369999):0.07818,(Acanthamoeba_castellanii_NC001637:1.4710701,((Rhodomonas_salina_NC002572:1.6467201,Cafeteria_roenbergensis_AF193903:1.25554):0.0655,((Phytophthora_infestans_NC002387:0.…
0.2131	0.477728246277	Mito	Blastn	Eq.6	Eq.2	MAX	STC	(((Leptorhynchoides_thecatus_AY562383:1.608492,(((Dirofilaria_immitis_NC005305:1.386539,(Plasmodium_reichenowi_NC002235:0.240085,(Paramecium_aurelia_MIPAGEN:5.443471,(Steinernema_carpocapsae_AY591323:1.0867471,(Xiphinema_americanum_NC005928:2.845305,(Pedinomonas_minor_AF116775:2.895642,(((((((Cooperia_oncophora_AY265417:0.193762,((Tetrahymena_pyriformis_AF160864:1.757028,(Dictyostelium_discoideum…
0.541	0.477728246277	Mito	Blastn	Eq.6	Eq.2	MAX	UPGMA	(((((((Physarum_polycephalum_AB027295:2.7528999,(((((Plasmodium_falciparum_AY282924:0.00591,(Plasmodium_reichenowi_NC002235:0.00514,Plasmodium_falciparum_NC002375:0.00514):0.00077):0.01302,(Plasmodium_relictum_AY733088:0.01196,(Plasmodium_relictum_AY733089:0.01044,Plasmodium_relictum_AY733090:0.01044):0.00152):0.00697):0.00664,Plasmodium_vivax_AF055587:0.02557):0.00148,Haemoproteus_AY733086_AY733…
0.3607	0.487652716528	Mito	Blastn	Eq.6	Eq.3	MAX	BIONJ	(((Saprolegnia_ferax_NC005984:0.407044,Phytophthora_infestans_NC002387:0.357768):0.360162,((Rhodomonas_salina_NC002572:1.312187,Pseudendoclonium_akinetum_AY359242:3.0879591):0.238744,Thraustochytrium_aureum_AF288091:1.36584):0.114567):0.043204,((((((Wolbachia_in_Drosophila_melanogaster_NC002978_NC002978:0.168592,Wolbachia_in_Brugia_malayi_TRS_NC006833_NC006833:0.211928):1.60436,((Paramecium_aurel…
0.4262	0.487652716528	Mito	Blastn	Eq.6	Eq.3	MAX	FASTME	(((Acanthamoeba_castellanii_NC001637:1.377284,(((Naegleria_gruberi_AF288092:1.460935,(Leishmania_tarentolae_NC000894:3.9966731,Dictyostelium_discoideum_NC000895:1.282395):0.220085):0.245239,Cafeteria_roenbergensis_AF193903:1.1623141):0.107055,(((((((Mesostigma_viride_AF353999:0.80257,(((Chara_vulgaris_AY267353:-1.722675,(Neurospora_crassa_NEUMTPLCG:-0.845766,Neurospora_intermedia_mitochondrial_NE…
0.4016	0.487652716528	Mito	Blastn	Eq.6	Eq.3	MAX	NJ	((((((((Plasmodium_falciparum_AY282924:0.00389,Plasmodium_falciparum_NC002375:0.00642):0.06947,Plasmodium_reichenowi_NC002235:-0.06433):0.16548,Plasmodium_vivax_AF055587:-0.119):0.12224,Plasmodium_relictum_AY733088:-0.10352):0.06092,Plasmodium_relictum_AY733089:-0.04705):0.06791,Plasmodium_relictum_AY733090:-0.06189):0.05841,Haemoproteus_AY733086_AY733086:-0.03227):1.20713,(((Tetrahymena_thermoph…
0.123	0.487652716528	Mito	Blastn	Eq.6	Eq.3	MAX	STC	((Paramecium_aurelia_MIPAGEN:1.937646,((Haemoproteus_AY733086_AY733086:0.494959,((Leishmania_tarentolae_NC000894:3.7545111,(Caenorhabditis_elegans_MTCE:0.047751,(Plasmodium_relictum_AY733088:0.000001,(Metridium_senile_NC000933:1.641504,(Tetrahymena_thermophila_NC003029:2.152761,(Dictyostelium_discoideum_NC000895:1.547686,(Acanthamoeba_castellanii_NC001637:1.370819,(Laminaria_digitata_NC004024:1.1…
0.5	0.487652716528	Mito	Blastn	Eq.6	Eq.3	MAX	UPGMA	(((((((((Physarum_polycephalum_AB027295:2.20998,((((((((((((((Ochromonas_danica_AF287134:0.7161,Chrysodidymus_synuroideus_NC002174:0.7161):0.20138,(Phytophthora_infestans_NC002387:0.38241,Saprolegnia_ferax_NC005984:0.38241):0.53508):0.04978,Reclinomonas_americana_AF007261:0.96726):0.07036,Malawimonas_jakobiformis_AF295546:1.0376199):0.12654,Cafeteria_roenbergensis_AF193903:1.16416):0.07343,(Pilay…
0.0738	0.514820342701	Mito	Blastn	Eq.5	Eq.4	MAX	BIONJ	((((((Dirofilaria_immitis_NC005305:0.037285,Plasmodium_vivax_AF055587:0.00716):0.033015,Wolbachia_in_Brugia_malayi_TRS_NC006833_NC006833:0.035589):0.016055,((Rhodomonas_salina_NC002572:0.01968,Chlamydomonas_reinhardtii_NC001638:0.025096):0.021829,Candida_glabrata_CGL511533:0.035851):0.020315):0.004762,(((Leptorhynchoides_thecatus_AY562383:0.031412,Schizosaccharomyces_japonicus_AF547983:0.008588):…
0.0656	0.514820342701	Mito	Blastn	Eq.5	Eq.4	MAX	FASTME	(((((((Plasmodium_falciparum_AY282924:0.005087,Plasmodium_falciparum_NC002375:0.005104):0.001256,(Plasmodium_reichenowi_NC002235:0.001036,Schistosoma_mansoni_NC002545:0.044419):0.020911):0.037296,Wolbachia_in_Brugia_malayi_TRS_NC006833_NC006833:0.024681):0.029998,(((((((((Rhizophydium_AF404306_AF404306:-0.0141,Cafeteria_roenbergensis_AF193903:0.055767):0.019637,(Naegleria_gruberi_AF288092:0.04939…
0.0738	0.514820342701	Mito	Blastn	Eq.5	Eq.4	MAX	NJ	((Podospora_anserina_NC001329:0.00833,Podospora_anserina_MTPACG:0.00764):0.00147,((Reclinomonas_americana_AF007261:0.01473,Onchocerca_volvulus_NC001861:0.05623):0.02886,((Dictyostelium_discoideum_NC000895:0.01886,Cooperia_oncophora_AY265417:0.02558):0.03513,(((Kluyveromyces_thermotolerans_AJ634268:0.02971,(Porphyra_purpurea_NC002007:0.03439,Strongyloides_stercoralis_SST558163:0.03619):0.01244):0.…
0.0328	0.514820342701	Mito	Blastn	Eq.5	Eq.4	MAX	STC	((((Lumbricus_terrestris_LTU24570:0.027361,Kluyveromyces_lactis_AY654900:0.105971):0.03284,((Penicillium_marneffei_NC005256:0.087292,((Onchocerca_volvulus_NC001861:0.000001,(((Axinella_corrugata_AY791693:0.023839,(Leptorhynchoides_thecatus_AY562383:0.048336,(Fasciola_hepatica_AF216697:0.075892,(Candida_stellata_AY445918:0.024003,((Anacropora_matthai_NC006898:0.016859,(Candida_parapsilosis_MTCPATP…
0.0656	0.514820342701	Mito	Blastn	Eq.5	Eq.4	MAX	UPGMA	(((((((((((((Physarum_polycephalum_AB027295:0.00735,Podospora_anserina_NC001329:0.00735):0.00032,Podospora_anserina_MTPACG:0.00767):0.03498,Xiphinema_americanum_NC005928:0.04265):0.01095,(Dictyostelium_discoideum_NC000895:0.02222,Cooperia_oncophora_AY265417:0.02222):0.03138):0.00519,(Reclinomonas_americana_AF007261:0.03548,Onchocerca_volvulus_NC001861:0.03548):0.02331):0.01524,(((Brassica_napus_A…
0.0738	0.517005822802	Mito	Blastn	Eq.6	Eq.4	MAX	BIONJ	(((((Asterias_amurensis_AB183559:0.066152,(Ascaris_suum_MTAS:0.061369,Rickettsia_NC000963_NC000963:0.037071):0.003683):0.024609,(Penicillium_marneffei_NC005256:0.043953,((Plasmodium_falciparum_NC002375:0.005118,Plasmodium_falciparum_AY282924:0.005124):0.014481,Plasmodium_reichenowi_NC002235:0.01271):0.034547):0.008386):0.008474,Malawimonas_jakobiformis_AF295546:0.070832):0.003352,((((Dirofilaria_…
0.0574	0.517005822802	Mito	Blastn	Eq.6	Eq.4	MAX	FASTME	(((((Thraustochytrium_aureum_AF288091:0.067821,(Smittium_culisetae_AY863213:0.050237,Plasmodium_vivax_AF055587:0.036774):0.004376):0.013496,((((((((Plasmodium_relictum_AY733088:0.004561,Leishmania_tarentolae_NC000894:0.017418):0.040309,Acanthamoeba_castellanii_NC001637:0.06464):0.013018,Schizosaccharomyces_pombe_NC001326:0.038331):0.009032,(Plasmodium_relictum_AY733089:0.00668,Plasmodium_relictum…
0.0656	0.517005822802	Mito	Blastn	Eq.6	Eq.4	MAX	NJ	((Podospora_anserina_NC001329:0.00844,Podospora_anserina_MTPACG:0.00766):0.00173,((Reclinomonas_americana_AF007261:0.01208,Onchocerca_volvulus_NC001861:0.06153):0.03304,(Cafeteria_roenbergensis_AF193903:0.05868,((Chaetosphaeridium_globosum_AF494279:0.05155,((((Plasmodium_falciparum_AY282924:0.00512,Plasmodium_falciparum_NC002375:0.00512):0.00408,(Plasmodium_reichenowi_NC002235:-0.01709,Schistosom…
0.0328	0.517005822802	Mito	Blastn	Eq.6	Eq.4	MAX	STC	((((Lumbricus_terrestris_LTU24570:0.026652,Kluyveromyces_lactis_AY654900:0.116448):0.038437,((Penicillium_marneffei_NC005256:0.096251,((Onchocerca_volvulus_NC001861:0.000001,(((Axinella_corrugata_AY791693:0.022816,(Leptorhynchoides_thecatus_AY562383:0.051408,(Fasciola_hepatica_AF216697:0.08363,(Candida_stellata_AY445918:0.022435,((Anacropora_matthai_NC006898:0.014771,(Candida_parapsilosis_MTCPATP…
0.0656	0.517005822802	Mito	Blastn	Eq.6	Eq.4	MAX	UPGMA	((((((((((((((Physarum_polycephalum_AB027295:0.00741,Podospora_anserina_NC001329:0.00741):0.00032,Podospora_anserina_MTPACG:0.00773):0.03687,Xiphinema_americanum_NC005928:0.0446):0.01227,(Dictyostelium_discoideum_NC000895:0.02273,Cooperia_oncophora_AY265417:0.02273):0.03414):0.00594,(Reclinomonas_americana_AF007261:0.03681,Onchocerca_volvulus_NC001861:0.03681):0.026):0.018,(((Brassica_napus_AP006…
0.5246	0.289481138484	Mito	Blastn	Eq.5	Eq.2	MIN	BIONJ	(((((Wolbachia_in_Drosophila_melanogaster_NC002978_NC002978:0.184957,Wolbachia_in_Brugia_malayi_TRS_NC006833_NC006833:0.184766):0.30884,(Rickettsia_NC000963_NC000963:0.155325,Rickettsia_NC003103_NC003103:0.155645):0.338162):0.006082,(Neurospora_intermedia_mitochondrial_NEUMTPMCG:0.013922,Neurospora_crassa_NEUMTPLCG:0.013917):0.486324):0.000704,Leishmania_tarentolae_NC000894:0.499348):0.000456,(((…
0.5164	0.289481138484	Mito	Blastn	Eq.5	Eq.2	MIN	FASTME	(((Tetrahymena_thermophila_NC003029:0.229765,Tetrahymena_pyriformis_AF160864:0.230936):0.24995,Paramecium_aurelia_MIPAGEN:0.480512):0.016826,(((((((((((Ochromonas_danica_AF287134:0.388916,Chrysodidymus_synuroideus_NC002174:0.389553):0.046345,(Phytophthora_infestans_NC002387:0.286505,Saprolegnia_ferax_NC005984:0.293053):0.124971):0.003656,Cafeteria_roenbergensis_AF193903:0.463381):0.006577,((Malaw…
0.5082	0.289481138484	Mito	Blastn	Eq.5	Eq.2	MIN	NJ	(((Tetrahymena_thermophila_NC003029:0.2303,Tetrahymena_pyriformis_AF160864:0.2304):0.24949,Paramecium_aurelia_MIPAGEN:0.48097):0.0169,((((((Brassica_napus_AP006444:0.2591,Arabidopsis_thaliana_NC001284:0.26289):0.13222,(Nicotiana_tabacum_BA000042:0.38792,Beta_vulgaris_NC002511:0.38728):0.00754):0.03671,Zea_mays_AY506529:0.43296):0.03365,Marchantia_polymorpha_NC001660:0.46234):0.03369,((Rickettsia_…
0.5246	0.289481138484	Mito	Blastn	Eq.5	Eq.2	MIN	STC	((((((((Pedinomonas_minor_AF116775:0.488257,((Brugia_malayi_NC004298:0.274248,(Onchocerca_volvulus_NC001861:0.251194,Dirofilaria_immitis_NC005305:0.247517):0.012809):0.196937,(Strongyloides_stercoralis_SST558163:0.384573,(Ascaris_suum_MTAS:0.307121,(Steinernema_carpocapsae_AY591323:0.299752,(Caenorhabditis_elegans_MTCE:0.266187,(Cooperia_oncophora_AY265417:0.236859,(Necator_americanus_NC003416:0.…
0.5246	0.289481138484	Mito	Blastn	Eq.5	Eq.2	MIN	UPGMA	((((((((Physarum_polycephalum_AB027295:0.49701,(((((Schizosaccharomyces_octosporus_AF275271:0.36225,Schizosaccharomyces_pombe_NC001326:0.36225):0.10635,Schizosaccharomyces_japonicus_AF547983:0.46859):0.02094,((((Candida_albicans_AF285261:0.3389,Candida_parapsilosis_MTCPATP9:0.3389):0.12763,((((Ashbya_gossypii_AE016821:0.34965,(((Candida_glabrata_CGL511533:0.2676,Kluyveromyces_thermotolerans_AJ634…
0.4672	0.306906538082	Mito	Blastn	Eq.5	Eq.3	MIN	BIONJ	(((((((Echinococcus_granulosus_AF297617:0.089789,Echinococcus_multilocularis_AB018440:0.087905):0.187518,((Taenia_solium_AB086256:0.091538,Taenia_asiatica_AF445798:0.089299):0.133133,Taenia_crassiceps_AF216699:0.223926):0.05228):0.056924,Hymenolepis_diminuta_AF314223:0.334183):0.13378,(Paragonimus_westermani_NC002354:0.427894,Fasciola_hepatica_AF216697:0.424616):0.04256):0.003982,((Schistosoma_me…
0.5164	0.306906538082	Mito	Blastn	Eq.5	Eq.3	MIN	FASTME	(((((((Plasmodium_falciparum_AY282924:0.003947,(Plasmodium_reichenowi_NC002235:0.004431,Plasmodium_falciparum_NC002375:0.004536):0.001277):0.007247,Plasmodium_vivax_AF055587:0.0119):0.007066,((Haemoproteus_AY733086_AY733086:0.012943,Plasmodium_relictum_AY733090:-0.001301):0.003635,(Plasmodium_relictum_AY733088:0.008902,Plasmodium_relictum_AY733089:0.008777):0.000984):0.004261):0.456098,(Rickettsi…
0.4836	0.306906538082	Mito	Blastn	Eq.5	Eq.3	MIN	NJ	(((((((((((Ochromonas_danica_AF287134:0.37995,Chrysodidymus_synuroideus_NC002174:0.37606):0.05505,(Malawimonas_jakobiformis_AF295546:0.42786,(Reclinomonas_americana_AF007261:0.42232,(Phytophthora_infestans_NC002387:0.26449,Saprolegnia_ferax_NC005984:0.26537):0.14917):0.00374):0.00824):0.01392,(Cyanidioschyzon_merolae_NC000887:0.42913,(Chondrus_crispus_NC001677:0.37987,Porphyra_purpurea_NC002007:0…
0.4836	0.306906538082	Mito	Blastn	Eq.5	Eq.3	MIN	STC	(((Monosiga_brevicollis_NC004309:0.45961,(Axinella_corrugata_AY791693:0.373801,(Metridium_senile_NC000933:0.255774,(Acropora_tenuis_NC003522:0.028421,(Anacropora_matthai_NC006898:0.003349,Montipora_cactus_NC006902:0.009452):0.025876):0.253421):0.100971):0.100668):0.013702,((Acanthamoeba_castellanii_NC001637:0.466744,(Dictyostelium_discoideum_NC000895:0.465924,(Naegleria_gruberi_AF288092:0.471907,…
0.4754	0.306906538082	Mito	Blastn	Eq.5	Eq.3	MIN	UPGMA	((((((((((Physarum_polycephalum_AB027295:0.49349,((((((((((((((((Ochromonas_danica_AF287134:0.37801,Chrysodidymus_synuroideus_NC002174:0.37801):0.0443,(Reclinomonas_americana_AF007261:0.41821,(Phytophthora_infestans_NC002387:0.26493,Saprolegnia_ferax_NC005984:0.26493):0.15328):0.00409):0.0094,Malawimonas_jakobiformis_AF295546:0.4317):0.01652,Cafeteria_roenbergensis_AF193903:0.44822):0.00518,(Cyan…
0.3934	0.479257656469	Mito	Blastn	Eq.6	Eq.2	MIN	BIONJ	((Saprolegnia_ferax_NC005984:0.444982,Phytophthora_infestans_NC002387:0.421469):0.352557,((((((Wolbachia_in_Drosophila_melanogaster_NC002978_NC002978:0.388781,Wolbachia_in_Brugia_malayi_TRS_NC006833_NC006833:0.072815):2.126914,(Rickettsia_NC000963_NC000963:-0.055293,Rickettsia_NC003103_NC003103:0.427763):2.0269539):1.879294,Reclinomonas_americana_AF007261:0.802122):0.241916,(((((((((Beta_vulgaris…
0.418	0.479257656469	Mito	Blastn	Eq.6	Eq.2	MIN	FASTME	(((Tetrahymena_thermophila_NC003029:0.291418,Tetrahymena_pyriformis_AF160864:0.326065):1.264629,Paramecium_aurelia_MIPAGEN:1.666431):0.90708,((Dictyostelium_discoideum_NC000895:1.462833,Naegleria_gruberi_AF288092:1.458221):0.136205,(((Rhodomonas_salina_NC002572:1.637874,(((((((Plasmodium_relictum_AY733088:-0.008735,((Plasmodium_vivax_AF055587:0.012263,(Haemoproteus_AY733086_AY733086:0.023637,Plas…
0.3852	0.479257656469	Mito	Blastn	Eq.6	Eq.2	MIN	NJ	(((Tetrahymena_thermophila_NC003029:0.02276,Tetrahymena_pyriformis_AF160864:0.59472):0.85983,Paramecium_aurelia_MIPAGEN:2.0712299):0.87857,((((((((Plasmodium_falciparum_AY282924:0.00626,Plasmodium_falciparum_NC002375:0.00556):0.1601,Plasmodium_reichenowi_NC002235:-0.15615):0.09436,Plasmodium_relictum_AY733089:-0.06487):0.06535,Plasmodium_vivax_AF055587:-0.04492):0.03889,Plasmodium_relictum_AY7330…
0.2623	0.479257656469	Mito	Blastn	Eq.6	Eq.2	MIN	STC	(((Fasciola_hepatica_AF216697:0.945694,((Schistosoma_japonicum_NC002544:0.231662,Schistosoma_mekongi_AF217449:0.288093):0.428317,Schistosoma_mansoni_NC002545:0.96777):0.834401):0.000001,((Leptorhynchoides_thecatus_AY562383:1.743871,((Dirofilaria_immitis_NC005305:1.507594,(Haemoproteus_AY733086_AY733086:0.000001,((((Necator_americanus_NC003416:0.346831,Harpochytrium_NC004623_NC004623:4.1103249):0.…
0.541	0.479257656469	Mito	Blastn	Eq.6	Eq.2	MIN	UPGMA	((((((Physarum_polycephalum_AB027295:2.7515199,((((Plasmodium_falciparum_AY282924:0.00561,(Plasmodium_reichenowi_NC002235:0.00455,Plasmodium_falciparum_NC002375:0.00455):0.00107):0.00793,Plasmodium_vivax_AF055587:0.01354):0.00407,(Haemoproteus_AY733086_AY733086:0.01222,(Plasmodium_relictum_AY733088:0.00805,(Plasmodium_relictum_AY733089:0.00519,Plasmodium_relictum_AY733090:0.00519):0.00285):0.0041…
0.4016	0.491332529654	Mito	Blastn	Eq.6	Eq.3	MIN	BIONJ	(((((((Rickettsia_NC000963_NC000963:0.016428,Rickettsia_NC003103_NC003103:0.287703):1.531009,((Scenedesmus_obliquus_NC002254:0.04501,Scenedesmus_obliquus_AF204057:0.047689):2.2090089,(Chlamydomonas_reinhardtii_NC001638:1.3795691,Chlamydomonas_eugametos_AF008237:1.3848031):0.579481):0.75042):0.133514,(((Paramecium_aurelia_MIPAGEN:1.908869,(Tetrahymena_pyriformis_AF160864:0.469929,Tetrahymena_therm…
0.3852	0.491332529654	Mito	Blastn	Eq.6	Eq.3	MIN	FASTME	((((((Pilayella_littoralis_PLI277126:0.503801,Laminaria_digitata_NC004024:0.142496):1.038759,((Thraustochytrium_aureum_AF288091:1.307566,Rhodomonas_salina_NC002572:1.543335):0.133423,(((Nephroselmis_olivacea_AF110138:0.62563,(Mesostigma_viride_AF353999:0.757785,(Marchantia_polymorpha_NC001660:0.860382,(Chaetosphaeridium_globosum_AF494279:0.523544,((((Brassica_napus_AP006444:0.015138,Arabidopsis_t…
0.3934	0.491332529654	Mito	Blastn	Eq.6	Eq.3	MIN	NJ	((((((((Plasmodium_falciparum_AY282924:0.00464,Plasmodium_falciparum_NC002375:0.00567):0.05644,Plasmodium_relictum_AY733089:-0.03347):0.03633,Plasmodium_relictum_AY733088:-0.02538):0.02176,Plasmodium_vivax_AF055587:-0.00172):0.02664,Plasmodium_relictum_AY733090:-0.0275):0.02709,Haemoproteus_AY733086_AY733086:-0.009):0.01503,Plasmodium_reichenowi_NC002235:0.0068):1.2650599,(((Tetrahymena_thermophi…
0.1639	0.491332529654	Mito	Blastn	Eq.6	Eq.3	MIN	STC	((((Dirofilaria_immitis_NC005305:1.25947,((Leptorhynchoides_thecatus_AY562383:2.236542,(Schistosoma_mansoni_NC002545:0.935231,(Caenorhabditis_elegans_MTCE:0.61808,(Schistosoma_japonicum_NC002544:0.481307,((Taenia_crassiceps_AF216699:0.050599,(Plasmodium_vivax_AF055587:0.000001,(Haemoproteus_AY733086_AY733086:0.000001,((Pedinomonas_minor_AF116775:2.029377,(Acanthamoeba_castellanii_NC001637:1.17931…
0.4836	0.491332529654	Mito	Blastn	Eq.6	Eq.3	MIN	UPGMA	((((((((Physarum_polycephalum_AB027295:2.1960001,((((((((((((((Ochromonas_danica_AF287134:0.70533,Chrysodidymus_synuroideus_NC002174:0.70533):0.22691,(Reclinomonas_americana_AF007261:0.90611,(Phytophthora_infestans_NC002387:0.37737,Saprolegnia_ferax_NC005984:0.37737):0.52875):0.02612):0.0675,Malawimonas_jakobiformis_AF295546:0.99973):0.14491,Cafeteria_roenbergensis_AF193903:1.14464):0.06872,(Cyan…
0.0738	0.526954663749	Mito	Blastn	Eq.5	Eq.4	MIN	BIONJ	(((((Montipora_cactus_NC006902:0.013528,Anacropora_matthai_NC006898:0.016646):0.013975,Saccharomyces_cerevisiae_SCE011856:0.019106):0.024751,(((Caenorhabditis_elegans_MTCE:0.002866,(Taenia_crassiceps_AF216699:0.022647,Leishmania_tarentolae_NC000894:0.011251):0.028703):0.02494,Emiliania_huxleyi_NC005332:0.037378):0.01848,(Crinipellis_perniciosa_NC005927:0.014923,Pseudendoclonium_akinetum_AY359242:…
0.041	0.526954663749	Mito	Blastn	Eq.5	Eq.4	MIN	FASTME	(((Porphyra_purpurea_NC002007:0.054463,((Saccharomyces_cerevisiae_SCE011856:0.011289,Tetrahymena_pyriformis_AF160864:0.027926):0.018873,((Harpochytrium_NC004623_NC004623:0.038438,Harpochytrium_NC004760_NC004760:0.031532):0.024217,((((((Nicotiana_tabacum_BA000042:0.030047,((Brassica_napus_AP006444:0.0055,Echinococcus_granulosus_AF297617:0.037978):0.012063,Arabidopsis_thaliana_NC001284:0.022575):0.…
0.082	0.526954663749	Mito	Blastn	Eq.5	Eq.4	MIN	NJ	(((Podospora_anserina_NC001329:0.00355,Onchocerca_volvulus_NC001861:0.0419):0.00261,Podospora_anserina_MTPACG:0.00537):0.0066,(((((Brassica_napus_AP006444:0.00718,Echinococcus_granulosus_AF297617:0.0363):0.01196,(Arabidopsis_thaliana_NC001284:0.02268,Saccharomyces_servazzii_NC004918:0.01578):0.00159):0.01546,(Rickettsia_NC000963_NC000963:0.00123,Taenia_solium_AB086256:0.03877):0.03195):0.01003,Sa…
0.0164	0.526954663749	Mito	Blastn	Eq.5	Eq.4	MIN	STC	((Taenia_crassiceps_AF216699:0.079273,(Chlamydomonas_reinhardtii_NC001638:0.100644,((Podospora_anserina_MTPACG:0.007281,(Podospora_anserina_NC001329:0.027576,(Schizosaccharomyces_pombe_NC001326:0.102914,(Mortierella_verticillata_AY863211:0.036885,((Axinella_corrugata_AY791693:0.011866,(Leptorhynchoides_thecatus_AY562383:0.027522,(Penicillium_marneffei_NC005256:0.049186,(Cryptococcus_neoformans_NC…
0.0492	0.526954663749	Mito	Blastn	Eq.5	Eq.4	MIN	UPGMA	((((((((((((Physarum_polycephalum_AB027295:0.00735,Podospora_anserina_NC001329:0.00735):0.00032,Podospora_anserina_MTPACG:0.00767):0.03042,(Chlamydomonas_reinhardtii_NC001638:0.02239,Rhodomonas_salina_NC002572:0.02239):0.0157):0.01862,((Schizosaccharomyces_octosporus_AF275271:0.01923,Onchocerca_volvulus_NC001861:0.01923):0.02629,(Dictyostelium_discoideum_NC000895:0.02222,Cooperia_oncophora_AY2654…
0.082	0.529590187748	Mito	Blastn	Eq.6	Eq.4	MIN	BIONJ	(((((((((Spadella_cephaloptera_NC006386:0.022017,Fasciola_hepatica_AF216697:0.058026):0.023058,(((Xiphinema_americanum_NC005928:0.036399,Trichinella_spiralis_AF293969:0.070846):0.008124,Schistosoma_mansoni_NC002545:0.047524):0.02991,Onchocerca_volvulus_NC001861:0.037218):0.00891):0.026973,Acropora_tenuis_NC003522:0.033184):0.022597,Reclinomonas_americana_AF007261:0.0613):0.010547,((Cooperia_oncop…
0.0492	0.529590187748	Mito	Blastn	Eq.6	Eq.4	MIN	FASTME	(((Porphyra_purpurea_NC002007:0.055435,((Saccharomyces_cerevisiae_SCE011856:0.010665,Tetrahymena_pyriformis_AF160864:0.029341):0.020083,(((((Haemoproteus_AY733086_AY733086:0.020305,Allomyces_macrogynus_AMU41288:0.021368):0.033101,(((Candida_albicans_AF285261:-0.018015,Axinella_corrugata_AY791693:0.047003):0.036849,Ochromonas_danica_AF287134:0.06195):0.015636,Mesostigma_viride_AF353999:0.058642):0…
0.1066	0.529590187748	Mito	Blastn	Eq.6	Eq.4	MIN	NJ	(((Podospora_anserina_NC001329:-0.00047,Onchocerca_volvulus_NC001861:0.04699):0.00473,Podospora_anserina_MTPACG:0.00332):0.00754,((Saccharomyces_servazzii_NC004918:0.0196,(Rickettsia_NC000963_NC000963:-0.00168,Taenia_solium_AB086256:0.0425):0.0278):0.02102,(Prototheca_wickerhamii_NC001613:0.06427,(((((Schizosaccharomyces_japonicus_AF547983:0.01112,Leptorhynchoides_thecatus_AY562383:0.0297):0.0225…
0.0164	0.529590187748	Mito	Blastn	Eq.6	Eq.4	MIN	STC	((Chlamydomonas_reinhardtii_NC001638:0.052261,((Schizosaccharomyces_pombe_NC001326:0.000001,(Yarrowia_lipolytica_NC002659:0.000001,(Allomyces_macrogynus_AMU41288:0.006637,Mortierella_verticillata_AY863211:0.132459):0.061142):0.044142):0.000001,(Schizosaccharomyces_japonicus_AF547983:0.031196,(Kluyveromyces_lactis_AY654900:0.017104,Saccharomyces_servazzii_NC004918:0.113539):0.024771):0.012568):0.0…
0.0492	0.529590187748	Mito	Blastn	Eq.6	Eq.4	MIN	UPGMA	((((((((((((Physarum_polycephalum_AB027295:0.00741,Podospora_anserina_NC001329:0.00741):0.00032,Podospora_anserina_MTPACG:0.00773):0.03217,(Chlamydomonas_reinhardtii_NC001638:0.0229,Rhodomonas_salina_NC002572:0.0229):0.01699):0.02085,((Schizosaccharomyces_octosporus_AF275271:0.01961,Onchocerca_volvulus_NC001861:0.01961):0.02838,(Dictyostelium_discoideum_NC000895:0.02273,Cooperia_oncophora_AY26541…
0.1148	0.461864159046	Mito	BlnTbx	Eq.5	Eq.1	AVG	BIONJ	(((((((((Echinococcus_granulosus_AF297617:0.017147,Taenia_crassiceps_AF216699:-0.011046):0.019792,Hymenolepis_diminuta_AF314223:0.013992):0.018541,Paragonimus_westermani_NC002354:-0.013523):0.015381,((Taenia_solium_AB086256:0.003874,Echinococcus_multilocularis_AB018440:0.028587):0.006659,Taenia_asiatica_AF445798:0.017538):0.019718):0.018436,(Schistosoma_mekongi_AF217449:0.010135,(Schistosoma_japo…
0.1393	0.461864159046	Mito	BlnTbx	Eq.5	Eq.1	AVG	FASTME	((((((Leishmania_tarentolae_NC000894:0.145652,Marchantia_polymorpha_NC001660:0.159903):0.154346,((Kluyveromyces_lactis_AY654900:0.060966,Wolbachia_in_Brugia_malayi_TRS_NC006833_NC006833:0.289911):0.027451,Arabidopsis_thaliana_NC001284:0.30548):0.0771):0.042425,(Malawimonas_jakobiformis_AF295546:0.16394,Spadella_cephaloptera_NC006386:0.003892):0.213625):0.021328,((((Beta_vulgaris_NC002511:0.272949…
0.1311	0.461864159046	Mito	BlnTbx	Eq.5	Eq.1	AVG	NJ	(Spadella_cephaloptera_NC006386:-0.02426,(Pseudendoclonium_akinetum_AY359242:0.1197,(Prototheca_wickerhamii_NC001613:0.22173,((Malawimonas_jakobiformis_AF295546:0.31122,((Kluyveromyces_lactis_AY654900:0.15678,Wolbachia_in_Brugia_malayi_TRS_NC006833_NC006833:0.1941):0.12565,Arabidopsis_thaliana_NC001284:0.20728):0.10091):0.04249,((Leishmania_tarentolae_NC000894:0.15862,Marchantia_polymorpha_NC0016…
0.0902	0.461864159046	Mito	BlnTbx	Eq.5	Eq.1	AVG	STC	((((Nephroselmis_olivacea_AF110138:0.202758,((Rickettsia_NC003103_NC003103:0.057586,Rickettsia_NC000963_NC000963:0.057013):0.192161,(Chrysodidymus_synuroideus_NC002174:0.171125,(Mesostigma_viride_AF353999:0.25099,((((Prototheca_wickerhamii_NC001613:0.111663,(Nicotiana_tabacum_BA000042:0.153513,(Pseudendoclonium_akinetum_AY359242:0.1893,Physarum_polycephalum_AB027295:0.000001):0.149498):0.192727):…
0.1311	0.461864159046	Mito	BlnTbx	Eq.5	Eq.1	AVG	UPGMA	(((((((((Physarum_polycephalum_AB027295:0.01587,Spadella_cephaloptera_NC006386:0.01587):0.11036,Pseudendoclonium_akinetum_AY359242:0.12623):0.06556,Prototheca_wickerhamii_NC001613:0.19179):0.07447,Nicotiana_tabacum_BA000042:0.26626):0.03543,(Mesostigma_viride_AF353999:0.26312,Porphyra_purpurea_NC002007:0.26312):0.03857):0.03373,(((Kluyveromyces_lactis_AY654900:0.17544,Wolbachia_in_Brugia_malayi_T…
0.1148	0.494950713321	Mito	BlnTbx	Eq.6	Eq.1	AVG	BIONJ	((Lumbricus_terrestris_LTU24570:0.089993,(Allomyces_macrogynus_AMU41288:0.12136,((Phytophthora_infestans_NC002387:0.213541,Schizosaccharomyces_japonicus_AF547983:0.055957):0.086729,Thraustochytrium_aureum_AF288091:0.130587):0.039459):0.036227):0.026969,(((((Terebratulina_retusa_NC000941:0.041854,Cafeteria_roenbergensis_AF193903:0.214985):0.011719,Crinipellis_perniciosa_NC005927:0.170546):0.04305,…
0.123	0.494950713321	Mito	BlnTbx	Eq.6	Eq.1	AVG	FASTME	((Nicotiana_tabacum_BA000042:0.349893,(Mesostigma_viride_AF353999:0.451699,(((((((Schizosaccharomyces_octosporus_AF275271:0.051592,((((Saccharomyces_castellii_NC003920:0.05768,Paramecium_aurelia_MIPAGEN:0.120658):0.044868,((Candida_glabrata_CGL511533:0.055164,Schistosoma_japonicum_NC002544:0.057665):0.034519,Kluyveromyces_thermotolerans_AJ634268:0.043067):0.009016):0.029346,(((Saccharomyces_serva…
0.123	0.494950713321	Mito	BlnTbx	Eq.6	Eq.1	AVG	NJ	((Kluyveromyces_lactis_AY654900:0.0508,Wolbachia_in_Brugia_malayi_TRS_NC006833_NC006833:0.3817):0.34323,(Spadella_cephaloptera_NC006386:-0.19615,(Malawimonas_jakobiformis_AF295546:0.25098,(Arabidopsis_thaliana_NC001284:0.54515,(Loligo_bleekeri_NC002507:0.22292,(Rhizopus_oryzae_AY863212:0.19636,((Beta_vulgaris_NC002511:0.2672,Xiphinema_americanum_NC005928:0.25268):0.2956,(Wolbachia_in_Drosophila_m…
0.0574	0.494950713321	Mito	BlnTbx	Eq.6	Eq.1	AVG	STC	(((((((Chlamydomonas_reinhardtii_NC001638:0.325917,(Ochromonas_danica_AF287134:0.172484,(Apis_mellifera_NC001566:0.27734,((Nephroselmis_olivacea_AF110138:0.122233,(Schizophyllum_commune_AF402141:0.000001,((Nicotiana_tabacum_BA000042:0.205977,((Mesostigma_viride_AF353999:0.263354,Porphyra_purpurea_NC002007:0.483957):0.000001,(Physarum_polycephalum_AB027295:0.000001,((Prototheca_wickerhamii_NC00161…
0.1311	0.494950713321	Mito	BlnTbx	Eq.6	Eq.1	AVG	UPGMA	(((((((((Physarum_polycephalum_AB027295:0.01613,Spadella_cephaloptera_NC006386:0.01613):0.13488,Pseudendoclonium_akinetum_AY359242:0.15101):0.09778,Prototheca_wickerhamii_NC001613:0.24879):0.17454,Nicotiana_tabacum_BA000042:0.42333):0.06177,(Mesostigma_viride_AF353999:0.37366,Porphyra_purpurea_NC002007:0.37366):0.11144):0.13405,(((Kluyveromyces_lactis_AY654900:0.21625,Wolbachia_in_Brugia_malayi_T…
0.1311	0.462673649654	Mito	BlnTbx	Eq.5	Eq.1	MAX	BIONJ	((((Podospora_anserina_MTPACG:0.005571,Podospora_anserina_NC001329:-0.00184):0.125259,(Lecanicillium_muscarium_NC004514:-0.007645,Hypocrea_jecorina_NC003388:0.020145):0.074702):0.067704,(Monosiga_brevicollis_NC004309:0.162549,((((((Plasmodium_falciparum_NC002375:0.014363,Plasmodium_relictum_AY733088:0.021351):0.015042,(Plasmodium_relictum_AY733089:0.023178,(Haemoproteus_AY733086_AY733086:0.022265…
0.1639	0.462673649654	Mito	BlnTbx	Eq.5	Eq.1	MAX	FASTME	((Nicotiana_tabacum_BA000042:0.291487,((((Brassica_napus_AP006444:0.283969,Prototheca_wickerhamii_NC001613:0.281821):0.012877,(Rickettsia_NC003103_NC003103:0.060686,Rickettsia_NC000963_NC000963:0.069297):0.201519):0.058672,((((Malawimonas_jakobiformis_AF295546:0.112904,Spadella_cephaloptera_NC006386:0.068915):0.239286,((Kluyveromyces_lactis_AY654900:0.084899,Wolbachia_in_Brugia_malayi_TRS_NC00683…
0.123	0.462673649654	Mito	BlnTbx	Eq.5	Eq.1	MAX	NJ	(Spadella_cephaloptera_NC006386:-0.02082,(Pseudendoclonium_akinetum_AY359242:0.12545,(Prototheca_wickerhamii_NC001613:0.23286,((Malawimonas_jakobiformis_AF295546:0.32867,((Kluyveromyces_lactis_AY654900:0.17212,Wolbachia_in_Brugia_malayi_TRS_NC006833_NC006833:0.1963):0.12472,Arabidopsis_thaliana_NC001284:0.22232):0.1072):0.03664,((Mesostigma_viride_AF353999:0.24438,Xiphinema_americanum_NC005928:0.…
0.082	0.462673649654	Mito	BlnTbx	Eq.5	Eq.1	MAX	STC	((((((((Hypocrea_jecorina_NC003388:0.000001,Lecanicillium_muscarium_NC004514:0.041473):0.147663,(Axinella_corrugata_AY791693:0.110257,((((Cafeteria_roenbergensis_AF193903:0.140543,(Pedinomonas_minor_AF116775:0.079032,(Monosiga_brevicollis_NC004309:0.091413,((((Monoblepharella_NC004624_NC004624:0.0124,(Plasmodium_vivax_AF055587:0.053127,((((Haemoproteus_AY733086_AY733086:0.005972,(Plasmodium_falci…
0.123	0.462673649654	Mito	BlnTbx	Eq.5	Eq.1	MAX	UPGMA	((((((((Physarum_polycephalum_AB027295:0.01786,Spadella_cephaloptera_NC006386:0.01786):0.11268,Pseudendoclonium_akinetum_AY359242:0.13054):0.07661,Prototheca_wickerhamii_NC001613:0.20715):0.07516,Nicotiana_tabacum_BA000042:0.2823):0.04017,Malawimonas_jakobiformis_AF295546:0.32248):0.02167,(((Brassica_napus_AP006444:0.28064,(Rickettsia_NC003103_NC003103:0.06499,Rickettsia_NC000963_NC000963:0.06499…
0.1393	0.499351121292	Mito	BlnTbx	Eq.6	Eq.1	MAX	BIONJ	((Lumbricus_terrestris_LTU24570:0.105894,(Allomyces_macrogynus_AMU41288:0.126556,((Phytophthora_infestans_NC002387:0.228662,Schizosaccharomyces_japonicus_AF547983:0.05902):0.099844,Thraustochytrium_aureum_AF288091:0.125901):0.040708):0.031929):0.02952,(((Terebratulina_retusa_NC000941:0.041185,Cafeteria_roenbergensis_AF193903:0.221179):0.055806,(((((Cooperia_oncophora_AY265417:-0.077374,(Ascaris_s…
0.1311	0.499351121292	Mito	BlnTbx	Eq.6	Eq.1	MAX	FASTME	((((((((Ochromonas_danica_AF287134:0.219838,Mortierella_verticillata_AY863211:0.140164):0.042144,((((((((((((Pilayella_littoralis_PLI277126:0.096939,Laminaria_digitata_NC004024:0.01276):0.147012,(Crinipellis_perniciosa_NC005927:0.206249,((Scenedesmus_obliquus_AF204057:0.075734,Scenedesmus_obliquus_NC002254:0.085534):0.072268,(Schizophyllum_commune_AF402141:0.170022,(Nephroselmis_olivacea_AF110138…
0.1311	0.499351121292	Mito	BlnTbx	Eq.6	Eq.1	MAX	NJ	((Kluyveromyces_lactis_AY654900:0.1049,Wolbachia_in_Brugia_malayi_TRS_NC006833_NC006833:0.35463):0.36181,(Spadella_cephaloptera_NC006386:-0.19063,(Malawimonas_jakobiformis_AF295546:0.27571,(Arabidopsis_thaliana_NC001284:0.58193,((Leishmania_tarentolae_NC000894:0.29333,Marchantia_polymorpha_NC001660:0.11214):0.24361,(Beta_vulgaris_NC002511:0.55009,(((((((Mesostigma_viride_AF353999:0.36732,Xiphinem…
0.0656	0.499351121292	Mito	BlnTbx	Eq.6	Eq.1	MAX	STC	((Xiphinema_americanum_NC005928:0.463016,((Chaetosphaeridium_globosum_AF494279:0.288287,((((Paramecium_aurelia_MIPAGEN:0.000001,(Kluyveromyces_thermotolerans_AJ634268:0.064782,(Candida_albicans_AF285261:0.251277,((Chlamydomonas_eugametos_AF008237:0.059381,(Axinella_corrugata_AY791693:0.182112,(((Metridium_senile_NC000933:0.173379,(((Monosiga_brevicollis_NC004309:0.233138,(Acropora_tenuis_NC003522…
0.123	0.499351121292	Mito	BlnTbx	Eq.6	Eq.1	MAX	UPGMA	((((((((Physarum_polycephalum_AB027295:0.01818,Spadella_cephaloptera_NC006386:0.01818):0.13958,Pseudendoclonium_akinetum_AY359242:0.15777):0.11656,Prototheca_wickerhamii_NC001613:0.27433):0.18721,Nicotiana_tabacum_BA000042:0.46154):0.10974,((((Ochromonas_danica_AF287134:0.18,Mortierella_verticillata_AY863211:0.18):0.09106,Xiphinema_americanum_NC005928:0.27106):0.13249,(Mesostigma_viride_AF353999:…
0.123	0.464221192498	Mito	BlnTbx	Eq.5	Eq.1	MIN	BIONJ	((((((((((((((((Spadella_cephaloptera_NC006386:-0.028015,Physarum_polycephalum_AB027295:0.055793):0.061995,Malawimonas_jakobiformis_AF295546:0.119866):0.117396,Prototheca_wickerhamii_NC001613:0.221855):0.046044,Pseudendoclonium_akinetum_AY359242:0.220703):0.097241,Nicotiana_tabacum_BA000042:0.282297):0.011837,(((Wolbachia_in_Brugia_malayi_TRS_NC006833_NC006833:0.19191,Kluyveromyces_lactis_AY65490…
0.1148	0.464221192498	Mito	BlnTbx	Eq.5	Eq.1	MIN	FASTME	((((((Malawimonas_jakobiformis_AF295546:0.156992,Spadella_cephaloptera_NC006386:-0.003146):0.183842,((Kluyveromyces_lactis_AY654900:0.024555,(Arabidopsis_thaliana_NC001284:0.307957,Wolbachia_in_Brugia_malayi_TRS_NC006833_NC006833:0.274133):0.045511):0.039102,Marchantia_polymorpha_NC001660:0.296921):0.062371):0.050823,(((Beta_vulgaris_NC002511:0.249788,Xiphinema_americanum_NC005928:0.113849):0.151…
0.123	0.464221192498	Mito	BlnTbx	Eq.5	Eq.1	MIN	NJ	(Spadella_cephaloptera_NC006386:-0.02739,(Prototheca_wickerhamii_NC001613:0.15809,(Pseudendoclonium_akinetum_AY359242:0.16607,(Nicotiana_tabacum_BA000042:0.24442,(((Malawimonas_jakobiformis_AF295546:0.29348,((Kluyveromyces_lactis_AY654900:0.14163,Wolbachia_in_Brugia_malayi_TRS_NC006833_NC006833:0.1917):0.12668,Arabidopsis_thaliana_NC001284:0.19214):0.09491):0.08159,(Leishmania_tarentolae_NC000894…
0.0656	0.464221192498	Mito	BlnTbx	Eq.5	Eq.1	MIN	STC	((((Rickettsia_NC003103_NC003103:0.03295,Rickettsia_NC000963_NC000963:0.066266):0.15878,(Apis_mellifera_NC001566:0.134272,(Nephroselmis_olivacea_AF110138:0.198546,(Asterias_amurensis_AB183559:0.16289,(Schizophyllum_commune_AF402141:0.148444,(Crinipellis_perniciosa_NC005927:0.151062,(Candida_parapsilosis_MTCPATP9:0.195663,((Candida_albicans_AF285261:0.188618,(Paramecium_aurelia_MIPAGEN:0.042075,((…
0.1148	0.464221192498	Mito	BlnTbx	Eq.5	Eq.1	MIN	UPGMA	((((((((((Physarum_polycephalum_AB027295:0.01389,Spadella_cephaloptera_NC006386:0.01389):0.10803,Pseudendoclonium_akinetum_AY359242:0.12192):0.05451,Prototheca_wickerhamii_NC001613:0.17643):0.06034,Chrysodidymus_synuroideus_NC002174:0.23677):0.03289,Nicotiana_tabacum_BA000042:0.26966):0.02951,Mesostigma_viride_AF353999:0.29917):0.02252,Malawimonas_jakobiformis_AF295546:0.32168):0.00381,(((Kluyver…
0.1148	0.496553300535	Mito	BlnTbx	Eq.6	Eq.1	MIN	BIONJ	(((Balanoglossus_carnosus_AF051097:0.031289,Homo_sapiens_HUMMTCG:0.022778):0.091183,((((Leptorhynchoides_thecatus_AY562383:-0.006251,Saccharomyces_cerevisiae_SCE011856:0.020237):0.023662,(Yarrowia_lipolytica_NC002659:0.026046,Plasmodium_reichenowi_NC002235:-0.000728):0.008635):0.09804,(Monosiga_brevicollis_NC004309:0.063907,Plasmodium_vivax_AF055587:0.023105):0.052844):0.047185,((Harpochytrium_NC…
0.0984	0.496553300535	Mito	BlnTbx	Eq.6	Eq.1	MIN	FASTME	((((((Brassica_napus_AP006444:0.411767,(Rickettsia_NC003103_NC003103:0.041458,Rickettsia_NC000963_NC000963:0.063033):0.348502):0.009938,Prototheca_wickerhamii_NC001613:0.326455):0.099141,(((((Ochromonas_danica_AF287134:0.154494,Mortierella_verticillata_AY863211:0.126408):0.042117,(Smittium_culisetae_AY863213:0.304683,(((Chondrus_crispus_NC001677:0.123726,(Apis_mellifera_NC001566:-0.031257,Loligo_…
0.1311	0.496553300535	Mito	BlnTbx	Eq.6	Eq.1	MIN	NJ	((Kluyveromyces_lactis_AY654900:-0.00414,Wolbachia_in_Brugia_malayi_TRS_NC006833_NC006833:0.4096):0.32791,(Spadella_cephaloptera_NC006386:-0.20094,(Malawimonas_jakobiformis_AF295546:0.22862,(Arabidopsis_thaliana_NC001284:0.5079,(Loligo_bleekeri_NC002507:0.16696,((Beta_vulgaris_NC002511:0.24802,Xiphinema_americanum_NC005928:0.20397):0.26218,(Rhizopus_oryzae_AY863212:0.22576,(Wolbachia_in_Drosophil…
0.041	0.496553300535	Mito	BlnTbx	Eq.6	Eq.1	MIN	STC	(((Chaetosphaeridium_globosum_AF494279:0.075027,(Wolbachia_in_Drosophila_melanogaster_NC002978_NC002978:0.311893,(Mortierella_verticillata_AY863211:0.156057,(Smittium_culisetae_AY863213:0.119806,(Chlamydomonas_reinhardtii_NC001638:0.000001,(Cyanidioschyzon_merolae_NC000887:0.196685,(Chondrus_crispus_NC001677:0.088256,(Loligo_bleekeri_NC002507:0.079735,(Rhizopus_oryzae_AY863212:0.08964,(Xiphinema_…
0.123	0.496553300535	Mito	BlnTbx	Eq.6	Eq.1	MIN	UPGMA	(((((((((Physarum_polycephalum_AB027295:0.01409,Spadella_cephaloptera_NC006386:0.01409):0.13017,Pseudendoclonium_akinetum_AY359242:0.14425):0.079,Prototheca_wickerhamii_NC001613:0.22325):0.16188,Nicotiana_tabacum_BA000042:0.38512):0.06464,(Leishmania_tarentolae_NC000894:0.16271,Marchantia_polymorpha_NC001660:0.16271):0.28705):0.07807,(Mesostigma_viride_AF353999:0.48365,(Brassica_napus_AP006444:0.…
0.4918	0.295175647483	Mito	BlnTbx	Eq.5	Eq.2	AVG	BIONJ	((Allomyces_macrogynus_AMU41288:0.387596,(Smittium_culisetae_AY863213:0.359466,Rhizophydium_AF404306_AF404306:0.414246):0.019299):0.00385,(((Podospora_anserina_MTPACG:0.019259,Podospora_anserina_NC001329:0.014303):0.373493,((Penicillium_marneffei_NC005256:0.206,Hypocrea_jecorina_NC003388:0.226079):0.022472,Lecanicillium_muscarium_NC004514:0.214627):0.056858):0.042592,(Rhizopus_oryzae_AY863212:0.3…
0.459	0.295175647483	Mito	BlnTbx	Eq.5	Eq.2	AVG	FASTME	(((((((((((((Ashbya_gossypii_AE016821:0.318058,((Candida_glabrata_CGL511533:0.216177,Kluyveromyces_thermotolerans_AJ634268:0.218905):0.024107,Saccharomyces_castellii_NC003920:0.283322):0.002491):0.014276,Saccharomyces_servazzii_NC004918:0.315803):0.018092,Kluyveromyces_lactis_AY654900:0.350315):0.037968,Saccharomyces_cerevisiae_SCE011856:0.426712):0.024311,(((Schizosaccharomyces_octosporus_AF2752…
0.4754	0.295175647483	Mito	BlnTbx	Eq.5	Eq.2	AVG	NJ	(((Neurospora_crassa_NEUMTPLCG:0.00832,Neurospora_intermedia_mitochondrial_NEUMTPMCG:0.00822):0.5009,((Rickettsia_NC003103_NC003103:0.13783,Rickettsia_NC000963_NC000963:0.13576):0.19256,(Wolbachia_in_Brugia_malayi_TRS_NC006833_NC006833:0.14676,Wolbachia_in_Drosophila_melanogaster_NC002978_NC002978:0.14859):0.18208):0.16128):0.00518,(((((Brassica_napus_AP006444:0.24045,Arabidopsis_thaliana_NC00128…
0.4426	0.295175647483	Mito	BlnTbx	Eq.5	Eq.2	AVG	STC	(Chlamydomonas_eugametos_AF008237:0.3315,(((Hyaloraphidium_curvatum_AF402142:0.306317,(Monoblepharella_NC004624_NC004624:0.417299,(Harpochytrium_NC004623_NC004623:0.152279,Harpochytrium_NC004760_NC004760:0.097594):0.073266):0.020528):0.049703,((Spadella_cephaloptera_NC006386:0.252762,(((Axinella_corrugata_AY791693:0.227997,(Metridium_senile_NC000933:0.073,(Acropora_tenuis_NC003522:0.024304,(Anacr…
0.4754	0.295175647483	Mito	BlnTbx	Eq.5	Eq.2	AVG	UPGMA	(((Physarum_polycephalum_AB027295:0.49011,((((((((((((Scenedesmus_obliquus_AF204057:0.00582,Scenedesmus_obliquus_NC002254:0.00582):0.38049,(((((((((((Ochromonas_danica_AF287134:0.20654,Chrysodidymus_synuroideus_NC002174:0.20654):0.05754,(Thraustochytrium_aureum_AF288091:0.25687,(Phytophthora_infestans_NC002387:0.15656,Saprolegnia_ferax_NC005984:0.15656):0.10031):0.00721):0.02123,Acanthamoeba_cast…
0.4016	0.410108296577	Mito	BlnTbx	Eq.5	Eq.3	AVG	BIONJ	(((((Nephroselmis_olivacea_AF110138:0.184842,(Marchantia_polymorpha_NC001660:0.221945,Chara_vulgaris_AY267353:0.190082):0.040781):0.015287,Mesostigma_viride_AF353999:0.215037):0.002709,Chaetosphaeridium_globosum_AF494279:0.233551):0.022165,Prototheca_wickerhamii_NC001613:0.261733):0.017301,(((Saprolegnia_ferax_NC005984:0.129346,Phytophthora_infestans_NC002387:0.102575):0.100964,Nicotiana_tabacum_…
0.3607	0.410108296577	Mito	BlnTbx	Eq.5	Eq.3	AVG	FASTME	((((Tetrahymena_thermophila_NC003029:0.089245,Tetrahymena_pyriformis_AF160864:0.089903):0.192038,Paramecium_aurelia_MIPAGEN:0.282604):0.145159,((((((((((Scenedesmus_obliquus_AF204057:0.004565,Scenedesmus_obliquus_NC002254:0.005474):0.352485,(Chlamydomonas_eugametos_AF008237:0.306187,Chlamydomonas_reinhardtii_NC001638:0.177567):0.057268):0.056074,(((((Thraustochytrium_aureum_AF288091:0.199604,((((…
0.377	0.410108296577	Mito	BlnTbx	Eq.5	Eq.3	AVG	NJ	((Neurospora_crassa_NEUMTPLCG:0.00181,Neurospora_intermedia_mitochondrial_NEUMTPMCG:0.00182):0.5154,(((Tetrahymena_thermophila_NC003029:0.08662,Tetrahymena_pyriformis_AF160864:0.09253):0.19227,Paramecium_aurelia_MIPAGEN:0.28237):0.13783,(Leishmania_tarentolae_NC000894:0.41728,((((((Echinococcus_multilocularis_AB018440:0.01126,Echinococcus_granulosus_AF297617:0.00309):0.05388,((Taenia_asiatica_AF4…
0.3934	0.410108296577	Mito	BlnTbx	Eq.5	Eq.3	AVG	STC	(Chlamydomonas_eugametos_AF008237:0.313659,((Scenedesmus_obliquus_AF204057:0.00491,Scenedesmus_obliquus_NC002254:0.005129):0.327668,(((Hyaloraphidium_curvatum_AF402142:0.319691,(((Monoblepharella_NC004624_NC004624:0.145592,(Harpochytrium_NC004623_NC004623:0.109545,Harpochytrium_NC004760_NC004760:0.04988):0.041879):0.16522,(Naegleria_gruberi_AF288092:0.324121,((Malawimonas_jakobiformis_AF295546:0.…
0.3525	0.410108296577	Mito	BlnTbx	Eq.5	Eq.3	AVG	UPGMA	((Physarum_polycephalum_AB027295:0.48023,((((((Scenedesmus_obliquus_AF204057:0.00502,Scenedesmus_obliquus_NC002254:0.00502):0.3608,(((((((((Candida_albicans_AF285261:0.22567,Candida_parapsilosis_MTCPATP9:0.22567):0.0888,(Pichia_canadensis_NC001762:0.28767,Yarrowia_lipolytica_NC002659:0.28767):0.0268):0.0103,((Mortierella_verticillata_AY863211:0.28436,(Rhizopus_oryzae_AY863212:0.21071,Cryptococcus…
0.4836	0.297569657528	Mito	BlnTbx	Eq.6	Eq.2	AVG	BIONJ	((((Paramecium_aurelia_MIPAGEN:0.436681,(Tetrahymena_pyriformis_AF160864:0.119196,Tetrahymena_thermophila_NC003029:0.081214):0.381052):0.706033,Naegleria_gruberi_AF288092:0.550493):0.049774,(Acanthamoeba_castellanii_NC001637:0.417852,(Dictyostelium_discoideum_NC000895:0.545082,Physarum_polycephalum_AB027295:2.7077501):0.0799):0.027304):0.003392,Cafeteria_roenbergensis_AF193903:0.520323,((((((((((…
0.4672	0.297569657528	Mito	BlnTbx	Eq.6	Eq.2	AVG	FASTME	(((((((Naegleria_gruberi_AF288092:0.585466,Reclinomonas_americana_AF007261:0.439551):0.018296,Rhodomonas_salina_NC002572:0.456662):0.027452,(Mesostigma_viride_AF353999:0.345432,(((Chaetosphaeridium_globosum_AF494279:0.34587,((((Zea_mays_AY506529:1.064311,((Brassica_napus_AP006444:0.259312,Arabidopsis_thaliana_NC001284:0.447158):0.353159,(Nicotiana_tabacum_BA000042:0.703452,Beta_vulgaris_NC002511:…
0.4098	0.297569657528	Mito	BlnTbx	Eq.6	Eq.2	AVG	NJ	(Phytophthora_infestans_NC002387:0.11415,(Saprolegnia_ferax_NC005984:0.26064,(Cafeteria_roenbergensis_AF193903:0.51705,(((Naegleria_gruberi_AF288092:0.54914,((Tetrahymena_thermophila_NC003029:0.0815,Tetrahymena_pyriformis_AF160864:0.11891):0.37992,Paramecium_aurelia_MIPAGEN:0.43323):0.70817):0.05841,(Dictyostelium_discoideum_NC000895:0.62332,Acanthamoeba_castellanii_NC001637:0.41869):0.01644):0.0…
0.4016	0.297569657528	Mito	BlnTbx	Eq.6	Eq.2	AVG	STC	((Neurospora_crassa_NEUMTPLCG:0.000001,Neurospora_intermedia_mitochondrial_NEUMTPMCG:0.050915):7.8281231,((((Naegleria_gruberi_AF288092:0.531389,Reclinomonas_americana_AF007261:0.493627):0.02445,((Prototheca_wickerhamii_NC001613:0.396,Physarum_polycephalum_AB027295:2.7117081):0.062145,(((Chaetosphaeridium_globosum_AF494279:0.345035,((Chara_vulgaris_AY267353:0.271103,(Marchantia_polymorpha_NC00166…
0.4836	0.297569657528	Mito	BlnTbx	Eq.6	Eq.2	AVG	UPGMA	(((Physarum_polycephalum_AB027295:2.04373,((((((((((((Scenedesmus_obliquus_AF204057:0.00585,Scenedesmus_obliquus_NC002254:0.00585):0.75093,((((((((((Ochromonas_danica_AF287134:0.26643,Chrysodidymus_synuroideus_NC002174:0.26643):0.11042,(Thraustochytrium_aureum_AF288091:0.36185,(Phytophthora_infestans_NC002387:0.18787,Saprolegnia_ferax_NC005984:0.18787):0.17397):0.015):0.04722,Acanthamoeba_castell…
0.377	0.447530530162	Mito	BlnTbx	Eq.6	Eq.3	AVG	BIONJ	(((Laminaria_digitata_NC004024:0.006362,((Neurospora_intermedia_mitochondrial_NEUMTPMCG:0.009317,Neurospora_crassa_NEUMTPLCG:-0.00568):5.775352,Pilayella_littoralis_PLI277126:-2.636131):2.784615):0.33435,(Chrysodidymus_synuroideus_NC002174:0.175356,Ochromonas_danica_AF287134:0.260963):0.147781):0.005987,((Cafeteria_roenbergensis_AF193903:0.464457,Thraustochytrium_aureum_AF288091:0.257539):0.02400…
0.3443	0.447530530162	Mito	BlnTbx	Eq.6	Eq.3	AVG	FASTME	((((((((Plasmodium_vivax_AF055587:-0.036373,Plasmodium_falciparum_NC002375:0.040488):0.046202,((((((((Naegleria_gruberi_AF288092:0.503123,Acanthamoeba_castellanii_NC001637:0.393597):0.037847,(Thraustochytrium_aureum_AF288091:0.25439,((((Cyanidioschyzon_merolae_NC000887:0.277298,(Rickettsia_NC003103_NC003103:0.127721,Rickettsia_NC000963_NC000963:0.12358):0.283246):0.027364,Reclinomonas_americana_A…
0.3279	0.447530530162	Mito	BlnTbx	Eq.6	Eq.3	AVG	NJ	(Plasmodium_reichenowi_NC002235:-0.16314,(Plasmodium_falciparum_NC002375:0.00312,(Plasmodium_relictum_AY733088:-0.05839,(Plasmodium_relictum_AY733089:-0.02251,(Plasmodium_vivax_AF055587:-0.00829,(Plasmodium_relictum_AY733090:-0.01195,(Haemoproteus_AY733086_AY733086:-0.00536,(Plasmodium_falciparum_AY282924:0.08517,((((Schizosaccharomyces_octosporus_AF275271:0.37575,Schizosaccharomyces_pombe_NC0013…
0.2869	0.447530530162	Mito	BlnTbx	Eq.6	Eq.3	AVG	STC	((Neurospora_crassa_NEUMTPLCG:0.000001,Neurospora_intermedia_mitochondrial_NEUMTPMCG:0.056419):6.225924,((Laminaria_digitata_NC004024:0.300538,((Thraustochytrium_aureum_AF288091:0.333692,(((Axinella_corrugata_AY791693:0.297378,(Allomyces_macrogynus_AMU41288:0.53027,(Mortierella_verticillata_AY863211:0.473227,(((Chlamydomonas_eugametos_AF008237:0.695831,(Loligo_bleekeri_NC002507:0.321647,(((Apis_m…
0.3279	0.447530530162	Mito	BlnTbx	Eq.6	Eq.3	AVG	UPGMA	((Physarum_polycephalum_AB027295:1.7213,((((((Scenedesmus_obliquus_AF204057:0.00505,Scenedesmus_obliquus_NC002254:0.00505):0.67246,(((((((Candida_albicans_AF285261:0.30043,Candida_parapsilosis_MTCPATP9:0.30043):0.1999,(Pichia_canadensis_NC001762:0.42847,Yarrowia_lipolytica_NC002659:0.42847):0.07186):0.0384,(Mortierella_verticillata_AY863211:0.52628,(((Podospora_anserina_NC001329:0.00108,Podospora…
0.4918	0.364796400792	Mito	BlnTbx	Eq.5	Eq.4	AVG	BIONJ	(Emiliania_huxleyi_NC005332:0.249922,((((((Montipora_cactus_NC006902:0.017511,Anacropora_matthai_NC006898:0.017055):0.023708,Acropora_tenuis_NC003522:0.04351):0.115946,Metridium_senile_NC000933:0.151103):0.022101,Axinella_corrugata_AY791693:0.175509):0.034873,Monosiga_brevicollis_NC004309:0.216964):0.028478,((((((Saprolegnia_ferax_NC005984:0.147935,Phytophthora_infestans_NC002387:0.149063):0.0645…
0.5164	0.364796400792	Mito	BlnTbx	Eq.5	Eq.4	AVG	FASTME	((Mortierella_verticillata_AY863211:0.209779,(((((((((((((((Echinococcus_multilocularis_AB018440:0.101928,Echinococcus_granulosus_AF297617:0.109146):0.072322,((Taenia_asiatica_AF445798:0.111408,Taenia_solium_AB086256:0.115538):0.047291,Taenia_crassiceps_AF216699:0.168668):0.007808):0.02589,Hymenolepis_diminuta_AF314223:0.19319):0.066054,(Fasciola_hepatica_AF216697:0.227658,Paragonimus_westermani_…
0.5	0.364796400792	Mito	BlnTbx	Eq.5	Eq.4	AVG	NJ	(Smittium_culisetae_AY863213:0.20012,(Pedinomonas_minor_AF116775:0.28788,(((Rhizophydium_AF404306_AF404306:0.27206,(((((((Necator_americanus_NC003416:0.13704,Ancylostoma_duodenale_NC003415:0.1314):0.01818,Cooperia_oncophora_AY265417:0.14912):0.01307,Caenorhabditis_elegans_MTCE:0.17203):0.00158,Steinernema_carpocapsae_AY591323:0.16584):0.00729,Ascaris_suum_MTAS:0.18451):0.04807,Strongyloides_sterc…
0.4426	0.364796400792	Mito	BlnTbx	Eq.5	Eq.4	AVG	STC	((Candida_stellata_AY445918:0.000001,(Neurospora_crassa_NEUMTPLCG:0.042731,Neurospora_intermedia_mitochondrial_NEUMTPMCG:0.012007):0.409511):0.212661,(Laminaria_digitata_NC004024:0.204253,((Thraustochytrium_aureum_AF288091:0.241206,((Phytophthora_infestans_NC002387:0.149181,Saprolegnia_ferax_NC005984:0.147817):0.061906,((Malawimonas_jakobiformis_AF295546:0.226832,(Pseudendoclonium_akinetum_AY3592…
0.4754	0.364796400792	Mito	BlnTbx	Eq.5	Eq.4	AVG	UPGMA	(((((((((((((((((((((((((((((((Physarum_polycephalum_AB027295:0.11469,Smittium_culisetae_AY863213:0.11469):0.07748,Rhizopus_oryzae_AY863212:0.19217):0.00448,Mortierella_verticillata_AY863211:0.19665):0.02293,Allomyces_macrogynus_AMU41288:0.21958):0.00304,((Ochromonas_danica_AF287134:0.20099,Chrysodidymus_synuroideus_NC002174:0.20099):0.01689,(Malawimonas_jakobiformis_AF295546:0.21569,(((Mesostigm…
0.4918	0.376323186566	Mito	BlnTbx	Eq.6	Eq.4	AVG	BIONJ	((((Laminaria_digitata_NC004024:0.152303,Pilayella_littoralis_PLI277126:0.160472):0.139886,(Chrysodidymus_synuroideus_NC002174:0.254977,Ochromonas_danica_AF287134:0.259146):0.021179):0.010629,Thraustochytrium_aureum_AF288091:0.322199):0.00647,(((Saprolegnia_ferax_NC005984:0.174888,Phytophthora_infestans_NC002387:0.177518):0.10321,((((((((Beta_vulgaris_NC002511:0.06669,((Arabidopsis_thaliana_NC001…
0.5	0.376323186566	Mito	BlnTbx	Eq.6	Eq.4	AVG	FASTME	((((((Candida_stellata_AY445918:0.14337,(Neurospora_crassa_NEUMTPLCG:0.088723,Neurospora_intermedia_mitochondrial_NEUMTPMCG:-0.032428):0.172776):0.463558,Podospora_anserina_MTPACG:-0.016466):0.036859,Podospora_anserina_NC001329:-0.009059):0.213186,((Hypocrea_jecorina_NC003388:0.144722,Lecanicillium_muscarium_NC004514:0.119995):0.082152,Penicillium_marneffei_NC005256:0.234164):0.023866):0.09282,((…
0.5082	0.376323186566	Mito	BlnTbx	Eq.6	Eq.4	AVG	NJ	(Smittium_culisetae_AY863213:0.28522,(Pedinomonas_minor_AF116775:0.42664,(((Rhizophydium_AF404306_AF404306:0.39113,((((((Necator_americanus_NC003416:0.16288,Ancylostoma_duodenale_NC003415:0.1497):0.0267,Cooperia_oncophora_AY265417:0.17601):0.01586,Caenorhabditis_elegans_MTCE:0.21429):0.01142,(Steinernema_carpocapsae_AY591323:0.19845,Ascaris_suum_MTAS:0.22589):0.00961):0.08266,Strongyloides_sterco…
0.4426	0.376323186566	Mito	BlnTbx	Eq.6	Eq.4	AVG	STC	((Candida_stellata_AY445918:0.000001,(Neurospora_crassa_NEUMTPLCG:0.052377,Neurospora_intermedia_mitochondrial_NEUMTPMCG:0.003917):0.738108):0.293447,(Laminaria_digitata_NC004024:0.270367,((Thraustochytrium_aureum_AF288091:0.328085,((Phytophthora_infestans_NC002387:0.177232,Saprolegnia_ferax_NC005984:0.175173):0.097706,((Malawimonas_jakobiformis_AF295546:0.300415,(Pseudendoclonium_akinetum_AY3592…
0.4754	0.376323186566	Mito	BlnTbx	Eq.6	Eq.4	AVG	UPGMA	((((((((((((((((((((((((((((((Physarum_polycephalum_AB027295:0.13031,Smittium_culisetae_AY863213:0.13031):0.11926,Rhizopus_oryzae_AY863212:0.24957):0.00622,Mortierella_verticillata_AY863211:0.25579):0.03876,Allomyces_macrogynus_AMU41288:0.29455):0.00529,(((Ochromonas_danica_AF287134:0.25706,Chrysodidymus_synuroideus_NC002174:0.25706):0.02924,(Malawimonas_jakobiformis_AF295546:0.28234,(((Mesostigm…
0.5164	0.299950627751	Mito	BlnTbx	Eq.5	Eq.2	MAX	BIONJ	((Allomyces_macrogynus_AMU41288:0.389229,(Smittium_culisetae_AY863213:0.36202,Rhizophydium_AF404306_AF404306:0.417504):0.019923):0.003521,(((Podospora_anserina_MTPACG:0.019235,Podospora_anserina_NC001329:0.014327):0.370467,((Penicillium_marneffei_NC005256:0.207138,Hypocrea_jecorina_NC003388:0.225411):0.022412,Lecanicillium_muscarium_NC004514:0.214604):0.062651):0.044413,(Rhizopus_oryzae_AY863212:…
0.4836	0.299950627751	Mito	BlnTbx	Eq.5	Eq.2	MAX	FASTME	(((((((((((Podospora_anserina_NC001329:0.011586,Podospora_anserina_MTPACG:0.021975):0.34175,((Hypocrea_jecorina_NC003388:0.18336,Lecanicillium_muscarium_NC004514:0.244757):0.029376,Penicillium_marneffei_NC005256:0.210682):0.08297):0.042995,(Smittium_culisetae_AY863213:0.358251,Rhizophydium_AF404306_AF404306:0.421273):0.009643):0.003936,Crinipellis_perniciosa_NC005927:0.436115):0.009674,((((Schizo…
0.4344	0.299950627751	Mito	BlnTbx	Eq.5	Eq.2	MAX	NJ	((Neurospora_crassa_NEUMTPLCG:0.00834,Neurospora_intermedia_mitochondrial_NEUMTPMCG:0.00834):0.50037,(((Rickettsia_NC003103_NC003103:0.13801,Rickettsia_NC000963_NC000963:0.13596):0.19307,(Wolbachia_in_Brugia_malayi_TRS_NC006833_NC006833:0.14729,Wolbachia_in_Drosophila_melanogaster_NC002978_NC002978:0.14911):0.18213):0.16472,(((((Brassica_napus_AP006444:0.24108,Arabidopsis_thaliana_NC001284:0.2659…
0.4426	0.299950627751	Mito	BlnTbx	Eq.5	Eq.2	MAX	STC	(Laminaria_digitata_NC004024:0.10814,(((Malawimonas_jakobiformis_AF295546:0.300847,((Phytophthora_infestans_NC002387:0.139115,Saprolegnia_ferax_NC005984:0.18654):0.080411,(Acanthamoeba_castellanii_NC001637:0.289151,(Naegleria_gruberi_AF288092:0.339946,Dictyostelium_discoideum_NC000895:0.371827):0.003619):0.017513):0.00755):0.000001,(Cafeteria_roenbergensis_AF193903:0.327486,((Ochromonas_danica_AF…
0.4672	0.299950627751	Mito	BlnTbx	Eq.5	Eq.2	MAX	UPGMA	(((Physarum_polycephalum_AB027295:0.49126,((((((((((((Scenedesmus_obliquus_AF204057:0.00584,Scenedesmus_obliquus_NC002254:0.00584):0.39128,((((((Candida_albicans_AF285261:0.26281,Candida_parapsilosis_MTCPATP9:0.26281):0.0945,Yarrowia_lipolytica_NC002659:0.35732):0.01936,(((Mortierella_verticillata_AY863211:0.35557,Rhizopus_oryzae_AY863212:0.35557):0.01427,((Podospora_anserina_NC001329:0.01678,Pod…
0.4344	0.407011781956	Mito	BlnTbx	Eq.5	Eq.3	MAX	BIONJ	(((Laminaria_digitata_NC004024:0.050086,Pilayella_littoralis_PLI277126:0.096413):0.20587,(Chrysodidymus_synuroideus_NC002174:0.161006,Ochromonas_danica_AF287134:0.194324):0.080545):0.004926,(Cafeteria_roenbergensis_AF193903:0.316661,((Saprolegnia_ferax_NC005984:0.135826,Phytophthora_infestans_NC002387:0.110124):0.104616,(Zea_mays_AY506529:0.336078,Thraustochytrium_aureum_AF288091:0.198385):0.0143…
0.377	0.407011781956	Mito	BlnTbx	Eq.5	Eq.3	MAX	FASTME	((((Tetrahymena_thermophila_NC003029:0.092009,Tetrahymena_pyriformis_AF160864:0.093546):0.190584,Paramecium_aurelia_MIPAGEN:0.288793):0.145557,(((((((Echinococcus_multilocularis_AB018440:0.016741,Echinococcus_granulosus_AF297617:-0.001985):0.057404,((Taenia_asiatica_AF445798:0.019776,Taenia_solium_AB086256:0.01912):0.026988,Taenia_crassiceps_AF216699:0.043229):0.016715):0.008062,Hymenolepis_dimin…
0.4098	0.407011781956	Mito	BlnTbx	Eq.5	Eq.3	MAX	NJ	((Neurospora_crassa_NEUMTPLCG:0.00185,Neurospora_intermedia_mitochondrial_NEUMTPMCG:0.00192):0.51394,(((Tetrahymena_thermophila_NC003029:0.08943,Tetrahymena_pyriformis_AF160864:0.09613):0.19324,Paramecium_aurelia_MIPAGEN:0.28614):0.13862,(((((Leishmania_tarentolae_NC000894:0.43106,((((((Necator_americanus_NC003416:0.04246,Ancylostoma_duodenale_NC003415:0.05596):0.01946,Cooperia_oncophora_AY265417…
0.3443	0.407011781956	Mito	BlnTbx	Eq.5	Eq.3	MAX	STC	(Laminaria_digitata_NC004024:0.064213,(((Hyaloraphidium_curvatum_AF402142:0.247368,(Harpochytrium_NC004623_NC004623:0.125904,(Monoblepharella_NC004624_NC004624:0.120955,Harpochytrium_NC004760_NC004760:0.064583):0.037064):0.119576):0.091128,((Ochromonas_danica_AF287134:0.166865,Chrysodidymus_synuroideus_NC002174:0.188464):0.123747,(((((Candida_albicans_AF285261:0.234515,Candida_parapsilosis_MTCPAT…
0.3607	0.407011781956	Mito	BlnTbx	Eq.5	Eq.3	MAX	UPGMA	((Physarum_polycephalum_AB027295:0.48243,((((((((Scenedesmus_obliquus_AF204057:0.00504,Scenedesmus_obliquus_NC002254:0.00504):0.36836,(((((((Candida_albicans_AF285261:0.23501,Candida_parapsilosis_MTCPATP9:0.23501):0.08678,(Pichia_canadensis_NC001762:0.29414,Yarrowia_lipolytica_NC002659:0.29414):0.02765):0.01121,((Mortierella_verticillata_AY863211:0.28599,(Rhizopus_oryzae_AY863212:0.21687,Cryptoco…
0.4262	0.306643390509	Mito	BlnTbx	Eq.6	Eq.2	MAX	BIONJ	(((Cafeteria_roenbergensis_AF193903:0.53307,(Saprolegnia_ferax_NC005984:0.240085,(Phytophthora_infestans_NC002387:0.08299,Physarum_polycephalum_AB027295:2.849695):0.069941):0.116319):0.019552,((((Paramecium_aurelia_MIPAGEN:0.449402,(Tetrahymena_pyriformis_AF160864:0.126353,Tetrahymena_thermophila_NC003029:0.081862):0.38382):0.725081,Naegleria_gruberi_AF288092:0.557389):0.038774,Acanthamoeba_caste…
0.4508	0.306643390509	Mito	BlnTbx	Eq.6	Eq.2	MAX	FASTME	((((((((Ochromonas_danica_AF287134:0.311492,Chrysodidymus_synuroideus_NC002174:0.224062):0.130358,Thraustochytrium_aureum_AF288091:0.361789):0.019646,((Malawimonas_jakobiformis_AF295546:0.475601,(((Pseudendoclonium_akinetum_AY359242:1.050995,Monosiga_brevicollis_NC004309:0.890195):0.118992,(((((((((((Leishmania_tarentolae_NC000894:1.029195,((((((Necator_americanus_NC003416:0.057703,Ancylostoma_du…
0.459	0.306643390509	Mito	BlnTbx	Eq.6	Eq.2	MAX	NJ	(Phytophthora_infestans_NC002387:0.0484,(Saprolegnia_ferax_NC005984:0.226,(Dictyostelium_discoideum_NC000895:0.63762,((((((((Scenedesmus_obliquus_AF204057:0.00526,Scenedesmus_obliquus_NC002254:0.00649):0.88227,((((((((Schizosaccharomyces_octosporus_AF275271:0.62796,Schizosaccharomyces_pombe_NC001326:0.23586):0.17416,Schizosaccharomyces_japonicus_AF547983:1.26875):0.26764,((Ashbya_gossypii_AE01682…
0.3934	0.306643390509	Mito	BlnTbx	Eq.6	Eq.2	MAX	STC	((Neurospora_crassa_NEUMTPLCG:0.000001,Neurospora_intermedia_mitochondrial_NEUMTPMCG:0.399869):7.1819711,((Pseudendoclonium_akinetum_AY359242:1.035419,(Chara_vulgaris_AY267353:0.28174,(Marchantia_polymorpha_NC001660:0.690087,(((Rickettsia_NC003103_NC003103:0.204485,Rickettsia_NC000963_NC000963:0.115677):0.36516,(Wolbachia_in_Brugia_malayi_TRS_NC006833_NC006833:0.134367,Wolbachia_in_Drosophila_mel…
0.4672	0.306643390509	Mito	BlnTbx	Eq.6	Eq.2	MAX	UPGMA	(((Physarum_polycephalum_AB027295:2.1073301,((((((((((((((Scenedesmus_obliquus_AF204057:0.00587,Scenedesmus_obliquus_NC002254:0.00587):0.74314,((((((((((((Ochromonas_danica_AF287134:0.26778,Chrysodidymus_synuroideus_NC002174:0.26778):0.11517,(Thraustochytrium_aureum_AF288091:0.37405,(Phytophthora_infestans_NC002387:0.19701,Saprolegnia_ferax_NC005984:0.19701):0.17704):0.0089):0.04947,Acanthamoeba_…
0.3525	0.446743865852	Mito	BlnTbx	Eq.6	Eq.3	MAX	BIONJ	((((Saprolegnia_ferax_NC005984:0.171588,Phytophthora_infestans_NC002387:0.110707):0.152469,(Acanthamoeba_castellanii_NC001637:0.392697,Naegleria_gruberi_AF288092:0.520527):0.035469):0.015133,(Nicotiana_tabacum_BA000042:0.539975,Thraustochytrium_aureum_AF288091:0.235742):0.041205):0.018321,((((((((Montipora_cactus_NC006902:0.069296,Monosiga_brevicollis_NC004309:0.442667):0.033016,Acropora_tenuis_N…
0.3279	0.446743865852	Mito	BlnTbx	Eq.6	Eq.3	MAX	FASTME	((((((((((((Brassica_napus_AP006444:0.121881,Arabidopsis_thaliana_NC001284:0.302532):0.379282,(Nicotiana_tabacum_BA000042:0.573464,(Chondrus_crispus_NC001677:0.028371,Porphyra_purpurea_NC002007:0.312542):0.131965):0.03577):0.011631,((Laminaria_digitata_NC004024:0.333508,(((((((Pilayella_littoralis_PLI277126:-0.491083,(Neurospora_crassa_NEUMTPLCG:-0.045655,Neurospora_intermedia_mitochondrial_NEUMT…
0.3443	0.446743865852	Mito	BlnTbx	Eq.6	Eq.3	MAX	NJ	(Plasmodium_falciparum_AY282924:-0.0623,(Plasmodium_relictum_AY733088:-0.08332,(Haemoproteus_AY733086_AY733086:-0.03943,(Plasmodium_relictum_AY733090:-0.01941,(Plasmodium_reichenowi_NC002235:-0.00624,(Plasmodium_relictum_AY733089:-0.00651,(Plasmodium_vivax_AF055587:-0.00241,(Plasmodium_falciparum_NC002375:0.04008,((((Schizosaccharomyces_octosporus_AF275271:0.37764,Schizosaccharomyces_pombe_NC0013…
0.3279	0.446743865852	Mito	BlnTbx	Eq.6	Eq.3	MAX	STC	((Neurospora_crassa_NEUMTPLCG:0.000001,Neurospora_intermedia_mitochondrial_NEUMTPMCG:0.014844):6.1589909,(((Monosiga_brevicollis_NC004309:0.507542,(((((Hyaloraphidium_curvatum_AF402142:0.347544,(Harpochytrium_NC004623_NC004623:0.144986,(Monoblepharella_NC004624_NC004624:0.147555,Harpochytrium_NC004760_NC004760:0.057672):0.055918):0.196086):0.252819,(Pseudendoclonium_akinetum_AY359242:0.624744,(((…
0.3443	0.446743865852	Mito	BlnTbx	Eq.6	Eq.3	MAX	UPGMA	((Physarum_polycephalum_AB027295:1.78385,(((((((Scenedesmus_obliquus_AF204057:0.00507,Scenedesmus_obliquus_NC002254:0.00507):0.70241,(((((((Candida_albicans_AF285261:0.31746,Candida_parapsilosis_MTCPATP9:0.31746):0.20138,(Pichia_canadensis_NC001762:0.44371,Yarrowia_lipolytica_NC002659:0.44371):0.07513):0.03541,(Smittium_culisetae_AY863213:0.53281,(((Podospora_anserina_NC001329:0.00108,Podospora_a…
0.4836	0.372887857964	Mito	BlnTbx	Eq.5	Eq.4	MAX	BIONJ	((((Porphyra_purpurea_NC002007:0.198371,Chondrus_crispus_NC001677:0.198582):0.012072,Cyanidioschyzon_merolae_NC000887:0.22888):0.015678,Thraustochytrium_aureum_AF288091:0.241913):0.003551,(((((Wolbachia_in_Drosophila_melanogaster_NC002978_NC002978:0.102597,Wolbachia_in_Brugia_malayi_TRS_NC006833_NC006833:0.103592):0.150938,(Rickettsia_NC000963_NC000963:0.07904,Rickettsia_NC003103_NC003103:0.07777…
0.4836	0.372887857964	Mito	BlnTbx	Eq.5	Eq.4	MAX	FASTME	((((Emiliania_huxleyi_NC005332:0.250184,(((Thraustochytrium_aureum_AF288091:0.242368,(((Pseudendoclonium_akinetum_AY359242:0.242567,Rhodomonas_salina_NC002572:0.228005):0.007445,((Cafeteria_roenbergensis_AF193903:0.238073,(((((Tetrahymena_thermophila_NC003029:0.134568,Tetrahymena_pyriformis_AF160864:0.138691):0.108666,Paramecium_aurelia_MIPAGEN:0.236508):0.079724,((Dictyostelium_discoideum_NC0008…
0.4918	0.372887857964	Mito	BlnTbx	Eq.5	Eq.4	MAX	NJ	(Smittium_culisetae_AY863213:0.19193,(Pedinomonas_minor_AF116775:0.2892,((((((Schizosaccharomyces_octosporus_AF275271:0.15075,Schizosaccharomyces_pombe_NC001326:0.1485):0.05008,Schizosaccharomyces_japonicus_AF547983:0.19765):0.04039,(((Candida_albicans_AF285261:0.16019,Candida_parapsilosis_MTCPATP9:0.167):0.06636,((Ashbya_gossypii_AE016821:0.15283,(((Saccharomyces_cerevisiae_SCE011856:0.12077,Klu…
0.4836	0.372887857964	Mito	BlnTbx	Eq.5	Eq.4	MAX	STC	((Candida_stellata_AY445918:0.000001,(Neurospora_crassa_NEUMTPLCG:0.058727,Neurospora_intermedia_mitochondrial_NEUMTPMCG:0.000001):0.443205):0.185684,(Laminaria_digitata_NC004024:0.195866,(Thraustochytrium_aureum_AF288091:0.240207,(((Phytophthora_infestans_NC002387:0.148743,Saprolegnia_ferax_NC005984:0.151317):0.067332,((Pseudendoclonium_akinetum_AY359242:0.251135,(Malawimonas_jakobiformis_AF2955…
0.4672	0.372887857964	Mito	BlnTbx	Eq.5	Eq.4	MAX	UPGMA	((((((((((((((((((((Physarum_polycephalum_AB027295:0.11513,(Podospora_anserina_NC001329:0.01889,Podospora_anserina_MTPACG:0.01889):0.09624):0.04952,(Hypocrea_jecorina_NC003388:0.11651,Lecanicillium_muscarium_NC004514:0.11651):0.04814):0.01274,Penicillium_marneffei_NC005256:0.17739):0.05943,((Schizophyllum_commune_AF402141:0.18088,Crinipellis_perniciosa_NC005927:0.18088):0.05204,((Mortierella_vert…
0.4508	0.385399279167	Mito	BlnTbx	Eq.6	Eq.4	MAX	BIONJ	(((((Saprolegnia_ferax_NC005984:0.176579,Phytophthora_infestans_NC002387:0.180182):0.098802,Malawimonas_jakobiformis_AF295546:0.307569):0.011205,(((((((Beta_vulgaris_NC002511:0.067635,((Arabidopsis_thaliana_NC001284:0.031338,Brassica_napus_AP006444:0.032112):0.032118,Nicotiana_tabacum_BA000042:0.069634):0.005987):0.010679,Zea_mays_AY506529:0.095245):0.099939,((Marchantia_polymorpha_NC001660:0.164…
0.4672	0.385399279167	Mito	BlnTbx	Eq.6	Eq.4	MAX	FASTME	((Mortierella_verticillata_AY863211:0.277037,((((((((Candida_albicans_AF285261:0.191723,Candida_parapsilosis_MTCPATP9:0.204584):0.117899,((((Saccharomyces_cerevisiae_SCE011856:0.136494,Kluyveromyces_thermotolerans_AJ634268:0.122005):0.016651,((Candida_glabrata_CGL511533:0.121644,Saccharomyces_castellii_NC003920:0.14435):0.009178,Saccharomyces_servazzii_NC004918:0.159315):0.01215):0.015901,(Ashbya…
0.4918	0.385399279167	Mito	BlnTbx	Eq.6	Eq.4	MAX	NJ	(Smittium_culisetae_AY863213:0.27422,(Pedinomonas_minor_AF116775:0.42921,((((((Schizosaccharomyces_octosporus_AF275271:0.18087,Schizosaccharomyces_pombe_NC001326:0.17474):0.07774,Schizosaccharomyces_japonicus_AF547983:0.25121):0.07107,(((Candida_albicans_AF285261:0.19145,Candida_parapsilosis_MTCPATP9:0.20486):0.12144,((Ashbya_gossypii_AE016821:0.18056,((Saccharomyces_cerevisiae_SCE011856:0.14376,…
0.4672	0.385399279167	Mito	BlnTbx	Eq.6	Eq.4	MAX	STC	((Candida_stellata_AY445918:0.000001,(Neurospora_crassa_NEUMTPLCG:0.077278,Neurospora_intermedia_mitochondrial_NEUMTPMCG:0.000001):0.783431):0.287431,(Laminaria_digitata_NC004024:0.256507,(Thraustochytrium_aureum_AF288091:0.326193,(((Phytophthora_infestans_NC002387:0.17648,Saprolegnia_ferax_NC005984:0.18028):0.107465,((Cafeteria_roenbergensis_AF193903:0.31419,(Acanthamoeba_castellanii_NC001637:0.…
0.4672	0.385399279167	Mito	BlnTbx	Eq.6	Eq.4	MAX	UPGMA	(((((((((((((((((((Physarum_polycephalum_AB027295:0.13085,(Podospora_anserina_NC001329:0.01926,Podospora_anserina_MTPACG:0.01926):0.1116):0.06898,(Hypocrea_jecorina_NC003388:0.13265,Lecanicillium_muscarium_NC004514:0.13265):0.06718):0.01956,Penicillium_marneffei_NC005256:0.21939):0.10431,((Schizophyllum_commune_AF402141:0.22452,Crinipellis_perniciosa_NC005927:0.22452):0.08923,((Mortierella_vertic…
0.4918	0.298499894469	Mito	BlnTbx	Eq.5	Eq.2	MIN	BIONJ	(((((Cafeteria_roenbergensis_AF193903:0.315893,((((Saprolegnia_ferax_NC005984:0.163008,Phytophthora_infestans_NC002387:0.137556):0.09942,(Laminaria_digitata_NC004024:0.132218,Pilayella_littoralis_PLI277126:0.190761):0.125242):0.008032,(Chrysodidymus_synuroideus_NC002174:0.191996,Ochromonas_danica_AF287134:0.219492):0.063847):0.004266,Thraustochytrium_aureum_AF288091:0.25163):0.009093):0.007915,((…
0.4426	0.298499894469	Mito	BlnTbx	Eq.5	Eq.2	MIN	FASTME	((((((Pseudendoclonium_akinetum_AY359242:0.433224,(((((Mortierella_verticillata_AY863211:0.361376,Rhizopus_oryzae_AY863212:0.34236):0.009441,((((Rhizophydium_AF404306_AF404306:0.411384,(Smittium_culisetae_AY863213:0.349181,Crinipellis_perniciosa_NC005927:0.444229):0.006719):0.004813,Yarrowia_lipolytica_NC002659:0.364306):0.004746,((Podospora_anserina_NC001329:0.011806,Podospora_anserina_MTPACG:0.…
0.4508	0.298499894469	Mito	BlnTbx	Eq.5	Eq.2	MIN	NJ	(((Neurospora_crassa_NEUMTPLCG:0.0083,Neurospora_intermedia_mitochondrial_NEUMTPMCG:0.0081):0.5015,((Rickettsia_NC003103_NC003103:0.13765,Rickettsia_NC000963_NC000963:0.13556):0.19205,(Wolbachia_in_Brugia_malayi_TRS_NC006833_NC006833:0.14623,Wolbachia_in_Drosophila_melanogaster_NC002978_NC002978:0.14808):0.18202):0.16139):0.00613,((((Brassica_napus_AP006444:0.23972,Arabidopsis_thaliana_NC001284:0…
0.4508	0.298499894469	Mito	BlnTbx	Eq.5	Eq.2	MIN	STC	(Chlamydomonas_eugametos_AF008237:0.334009,(Pedinomonas_minor_AF116775:0.391039,((Scenedesmus_obliquus_AF204057:0.005656,Scenedesmus_obliquus_NC002254:0.00593):0.412499,(((((Cyanidioschyzon_merolae_NC000887:0.21409,(Chondrus_crispus_NC001677:0.154745,Porphyra_purpurea_NC002007:0.245356):0.050566):0.041399,((Thraustochytrium_aureum_AF288091:0.225131,((Ochromonas_danica_AF287134:0.23115,Chrysodidym…
0.459	0.298499894469	Mito	BlnTbx	Eq.5	Eq.2	MIN	UPGMA	(((Physarum_polycephalum_AB027295:0.48895,(((((((((((Scenedesmus_obliquus_AF204057:0.00579,Scenedesmus_obliquus_NC002254:0.00579):0.38298,((((((((Candida_albicans_AF285261:0.24609,Candida_parapsilosis_MTCPATP9:0.24609):0.09865,(Rhizopus_oryzae_AY863212:0.33406,((Hypocrea_jecorina_NC003388:0.21374,Lecanicillium_muscarium_NC004514:0.21374):0.01292,Penicillium_marneffei_NC005256:0.22665):0.10741):0.…
0.3689	0.421191617802	Mito	BlnTbx	Eq.5	Eq.3	MIN	BIONJ	((((((Wolbachia_in_Drosophila_melanogaster_NC002978_NC002978:0.112592,Wolbachia_in_Brugia_malayi_TRS_NC006833_NC006833:0.120396):0.182418,(Saprolegnia_ferax_NC005984:0.122821,Phytophthora_infestans_NC002387:0.09507):0.083754):0.022368,(((((Rickettsia_NC000963_NC000963:0.111597,Rickettsia_NC003103_NC003103:0.110207):0.143447,Reclinomonas_americana_AF007261:0.190681):0.010785,Cyanidioschyzon_merola…
0.3852	0.421191617802	Mito	BlnTbx	Eq.5	Eq.3	MIN	FASTME	(((((((Pseudendoclonium_akinetum_AY359242:0.310512,Leptorhynchoides_thecatus_AY562383:0.300303):0.026499,Trichinella_spiralis_AF293969:0.355794):0.004146,((((Scenedesmus_obliquus_AF204057:0.004543,Scenedesmus_obliquus_NC002254:0.005449):0.338217,(Chlamydomonas_eugametos_AF008237:0.301599,Chlamydomonas_reinhardtii_NC001638:0.180823):0.070279):0.046383,((Monosiga_brevicollis_NC004309:0.285443,((Axi…
0.3607	0.421191617802	Mito	BlnTbx	Eq.5	Eq.3	MIN	NJ	((Neurospora_crassa_NEUMTPLCG:0.00177,Neurospora_intermedia_mitochondrial_NEUMTPMCG:0.00172):0.51679,(((Tetrahymena_thermophila_NC003029:0.08381,Tetrahymena_pyriformis_AF160864:0.08894):0.19154,Paramecium_aurelia_MIPAGEN:0.27837):0.13571,((((Plasmodium_falciparum_AY282924:0.00587,Plasmodium_relictum_AY733090:-0.00587):0.01494,(Haemoproteus_AY733086_AY733086:-0.00597,(Plasmodium_relictum_AY733088:…
0.377	0.421191617802	Mito	BlnTbx	Eq.5	Eq.3	MIN	STC	(Chlamydomonas_eugametos_AF008237:0.311744,((Scenedesmus_obliquus_AF204057:0.004777,Scenedesmus_obliquus_NC002254:0.005215):0.349067,(((Pseudendoclonium_akinetum_AY359242:0.353594,(((Monoblepharella_NC004624_NC004624:0.13863,(Harpochytrium_NC004623_NC004623:0.107405,Harpochytrium_NC004760_NC004760:0.050377):0.048874):0.156245,((Brassica_napus_AP006444:0.166639,Arabidopsis_thaliana_NC001284:0.1781…
0.3525	0.421191617802	Mito	BlnTbx	Eq.5	Eq.3	MIN	UPGMA	((Physarum_polycephalum_AB027295:0.47804,(((((Scenedesmus_obliquus_AF204057:0.005,Scenedesmus_obliquus_NC002254:0.005):0.35299,(((((((Candida_albicans_AF285261:0.21633,Candida_parapsilosis_MTCPATP9:0.21633):0.09081,(Pichia_canadensis_NC001762:0.2812,Yarrowia_lipolytica_NC002659:0.2812):0.02594):0.01023,(((Podospora_anserina_NC001329:0.00108,Podospora_anserina_MTPACG:0.00108):0.16663,Penicillium_m…
0.4098	0.303991840067	Mito	BlnTbx	Eq.6	Eq.2	MIN	BIONJ	((Saprolegnia_ferax_NC005984:0.222605,Phytophthora_infestans_NC002387:0.134876):0.125503,((((Paramecium_aurelia_MIPAGEN:0.423561,(Tetrahymena_pyriformis_AF160864:0.112041,Tetrahymena_thermophila_NC003029:0.080564):0.378777):0.679657,Thraustochytrium_aureum_AF288091:0.331961):0.026948,((Chrysodidymus_synuroideus_NC002174:0.219047,Ochromonas_danica_AF287134:0.311112):0.074699,Physarum_polycephalum_…
0.4262	0.303991840067	Mito	BlnTbx	Eq.6	Eq.2	MIN	FASTME	(((((Phytophthora_infestans_NC002387:0.139372,Saprolegnia_ferax_NC005984:0.21811):0.115074,((Malawimonas_jakobiformis_AF295546:0.444615,((Rhodomonas_salina_NC002572:0.451264,Reclinomonas_americana_AF007261:0.40495):0.041366,((Mesostigma_viride_AF353999:0.342392,Nephroselmis_olivacea_AF110138:0.248413):0.038949,((Prototheca_wickerhamii_NC001613:0.409216,Pseudendoclonium_akinetum_AY359242:1.083079)…
0.4098	0.303991840067	Mito	BlnTbx	Eq.6	Eq.2	MIN	NJ	((Ochromonas_danica_AF287134:0.311,Chrysodidymus_synuroideus_NC002174:0.21916):0.07648,(Cafeteria_roenbergensis_AF193903:0.46988,(((((((((Scenedesmus_obliquus_AF204057:0.00447,Scenedesmus_obliquus_NC002254:0.00719):0.82089,((((((((((((Schizosaccharomyces_octosporus_AF275271:0.62915,Schizosaccharomyces_pombe_NC001326:0.21723):0.15009,Schizosaccharomyces_japonicus_AF547983:1.2466201):0.14956,(Ashby…
0.3934	0.303991840067	Mito	BlnTbx	Eq.6	Eq.2	MIN	STC	((Neurospora_crassa_NEUMTPLCG:0.000001,Neurospora_intermedia_mitochondrial_NEUMTPMCG:0.092749):6.7671332,(Chlamydomonas_eugametos_AF008237:0.616731,((Scenedesmus_obliquus_AF204057:0.005392,Scenedesmus_obliquus_NC002254:0.006261):0.745193,(Pedinomonas_minor_AF116775:0.74089,((Emiliania_huxleyi_NC005332:0.456036,((Cyanidioschyzon_merolae_NC000887:0.269449,(Chondrus_crispus_NC001677:0.150925,Porphyr…
0.459	0.303991840067	Mito	BlnTbx	Eq.6	Eq.2	MIN	UPGMA	(((Physarum_polycephalum_AB027295:1.98013,(((((((((((Scenedesmus_obliquus_AF204057:0.00583,Scenedesmus_obliquus_NC002254:0.00583):0.75223,((((((((Candida_albicans_AF285261:0.33882,Candida_parapsilosis_MTCPATP9:0.33882):0.24895,(Rhizopus_oryzae_AY863212:0.55283,((Hypocrea_jecorina_NC003388:0.27885,Lecanicillium_muscarium_NC004514:0.27885):0.02348,Penicillium_marneffei_NC005256:0.30232):0.2505):0.0…
0.3033	0.458312647582	Mito	BlnTbx	Eq.6	Eq.3	MIN	BIONJ	((((((Rickettsia_NC000963_NC000963:0.127576,Rickettsia_NC003103_NC003103:0.123201):0.312093,(Saprolegnia_ferax_NC005984:0.155363,Phytophthora_infestans_NC002387:0.090399):0.028138):0.10621,(Laminaria_digitata_NC004024:0.005466,Pilayella_littoralis_PLI277126:0.145817):0.311584):0.014667,(Chrysodidymus_synuroideus_NC002174:0.173048,Ochromonas_danica_AF287134:0.260573):0.137288):0.014749,((Cafeteria…
0.3279	0.458312647582	Mito	BlnTbx	Eq.6	Eq.3	MIN	FASTME	(((Plasmodium_falciparum_AY282924:-0.006234,(((((((((Thraustochytrium_aureum_AF288091:0.248204,((((Reclinomonas_americana_AF007261:0.185036,(Cyanidioschyzon_merolae_NC000887:0.260768,(Rickettsia_NC003103_NC003103:0.12996,Rickettsia_NC000963_NC000963:0.120817):0.251823):0.022112):0.043173,Rhodomonas_salina_NC002572:0.410166):0.008902,(Wolbachia_in_Brugia_malayi_TRS_NC006833_NC006833:0.14095,Wolbac…
0.2869	0.458312647582	Mito	BlnTbx	Eq.6	Eq.3	MIN	NJ	(Plasmodium_reichenowi_NC002235:-0.24,(Plasmodium_falciparum_NC002375:0.011,(Plasmodium_relictum_AY733088:-0.06402,(Plasmodium_vivax_AF055587:-0.01105,(Plasmodium_relictum_AY733089:-0.01044,(Plasmodium_relictum_AY733090:-0.01888,((((Schizosaccharomyces_octosporus_AF275271:0.37517,Schizosaccharomyces_pombe_NC001326:-0.0223):0.2213,Schizosaccharomyces_japonicus_AF547983:0.78209):0.15694,(Ashbya_gos…
0.2787	0.458312647582	Mito	BlnTbx	Eq.6	Eq.3	MIN	STC	((Neurospora_crassa_NEUMTPLCG:0.000001,Neurospora_intermedia_mitochondrial_NEUMTPMCG:0.097994):5.4417729,((Scenedesmus_obliquus_AF204057:0.004525,Scenedesmus_obliquus_NC002254:0.005517):0.795437,(Chlamydomonas_eugametos_AF008237:0.706917,(((Pedinomonas_minor_AF116775:0.605342,(Schizophyllum_commune_AF402141:0.484231,(Mortierella_verticillata_AY863211:0.48017,(Emiliania_huxleyi_NC005332:0.449224,(…
0.3443	0.458312647582	Mito	BlnTbx	Eq.6	Eq.3	MIN	UPGMA	((Physarum_polycephalum_AB027295:1.6587501,(((((Scenedesmus_obliquus_AF204057:0.00502,Scenedesmus_obliquus_NC002254:0.00502):0.64242,(((((((Candida_albicans_AF285261:0.2834,Candida_parapsilosis_MTCPATP9:0.2834):0.23751,((((Podospora_anserina_NC001329:0.00108,Podospora_anserina_MTPACG:0.00108):0.20322,Penicillium_marneffei_NC005256:0.2043):0.02335,(Hypocrea_jecorina_NC003388:0.12517,Lecanicillium_…
0.5328	0.374466946452	Mito	BlnTbx	Eq.5	Eq.4	MIN	BIONJ	(((((Saprolegnia_ferax_NC005984:0.14648,Phytophthora_infestans_NC002387:0.147457):0.063468,((((((((Beta_vulgaris_NC002511:0.058744,Nicotiana_tabacum_BA000042:0.059328):0.003553,(Arabidopsis_thaliana_NC001284:0.030368,Brassica_napus_AP006444:0.030753):0.03151):0.01198,Zea_mays_AY506529:0.081941):0.075437,((Marchantia_polymorpha_NC001660:0.138265,Chara_vulgaris_AY267353:0.139452):0.008171,Chaetosph…
0.541	0.374466946452	Mito	BlnTbx	Eq.5	Eq.4	MIN	FASTME	((((Hypocrea_jecorina_NC003388:0.121615,Lecanicillium_muscarium_NC004514:0.110519):0.070604,Penicillium_marneffei_NC005256:0.17037):0.065969,(((((((((Scenedesmus_obliquus_AF204057:0.022374,Scenedesmus_obliquus_NC002254:0.023308):0.21788,(Chlamydomonas_eugametos_AF008237:0.180884,Chlamydomonas_reinhardtii_NC001638:0.197611):0.050974):0.013858,Pedinomonas_minor_AF116775:0.276641):0.009034,(((Rhizop…
0.5082	0.374466946452	Mito	BlnTbx	Eq.5	Eq.4	MIN	NJ	(Smittium_culisetae_AY863213:0.20708,(Allomyces_macrogynus_AMU41288:0.21663,((((((Schizosaccharomyces_octosporus_AF275271:0.14663,Schizosaccharomyces_pombe_NC001326:0.14267):0.05118,Schizosaccharomyces_japonicus_AF547983:0.19105):0.03704,(((Candida_albicans_AF285261:0.15208,Candida_parapsilosis_MTCPATP9:0.15656):0.07122,((Ashbya_gossypii_AE016821:0.14821,((((Saccharomyces_cerevisiae_SCE011856:0.1…
0.4672	0.374466946452	Mito	BlnTbx	Eq.5	Eq.4	MIN	STC	((Candida_stellata_AY445918:0.032654,((Neurospora_crassa_NEUMTPLCG:0.026735,Neurospora_intermedia_mitochondrial_NEUMTPMCG:0.026735):0.049387,(Podospora_anserina_NC001329:0.033514,Podospora_anserina_MTPACG:0.004266):0.064429):0.252819):0.214049,((Nephroselmis_olivacea_AF110138:0.17253,(Prototheca_wickerhamii_NC001613:0.187796,(Mesostigma_viride_AF353999:0.185205,((((Pseudendoclonium_akinetum_AY359…
0.4672	0.374466946452	Mito	BlnTbx	Eq.5	Eq.4	MIN	UPGMA	((((((((((((((((((((((((((((((Physarum_polycephalum_AB027295:0.11061,Smittium_culisetae_AY863213:0.11061):0.07218,Allomyces_macrogynus_AMU41288:0.1828):0.01445,Rhizopus_oryzae_AY863212:0.19725):0.00804,Mortierella_verticillata_AY863211:0.20528):0.01222,(((Ochromonas_danica_AF287134:0.20004,Chrysodidymus_synuroideus_NC002174:0.20004):0.01354,((((Mesostigma_viride_AF353999:0.18435,((Chaetosphaeridi…
0.5246	0.385351371431	Mito	BlnTbx	Eq.6	Eq.4	MIN	BIONJ	(((Saprolegnia_ferax_NC005984:0.17296,Phytophthora_infestans_NC002387:0.175091):0.09631,((((((((Beta_vulgaris_NC002511:0.061442,Nicotiana_tabacum_BA000042:0.064203):0.004282,(Arabidopsis_thaliana_NC001284:0.031043,Brassica_napus_AP006444:0.032025):0.034718):0.011587,Zea_mays_AY506529:0.092284):0.098037,((Marchantia_polymorpha_NC001660:0.161382,Chara_vulgaris_AY267353:0.163958):0.010402,Chaetospha…
0.5574	0.385351371431	Mito	BlnTbx	Eq.6	Eq.4	MIN	FASTME	(((((Candida_albicans_AF285261:0.176918,Candida_parapsilosis_MTCPATP9:0.192177):0.113969,(((Pichia_canadensis_NC001762:0.230583,Saccharomyces_servazzii_NC004918:0.146703):0.00822,(((Kluyveromyces_lactis_AY654900:0.118351,Kluyveromyces_thermotolerans_AJ634268:0.110063):0.009809,Saccharomyces_cerevisiae_SCE011856:0.122347):0.015531,(Candida_glabrata_CGL511533:0.109873,Saccharomyces_castellii_NC0039…
0.5082	0.385351371431	Mito	BlnTbx	Eq.6	Eq.4	MIN	NJ	(((Tetrahymena_thermophila_NC003029:0.16417,Tetrahymena_pyriformis_AF160864:0.14942):0.17035,Paramecium_aurelia_MIPAGEN:0.32362):0.10114,((Rickettsia_NC003103_NC003103:0.08191,Rickettsia_NC000963_NC000963:0.08536):0.24325,(Naegleria_gruberi_AF288092:0.36036,((Wolbachia_in_Brugia_malayi_TRS_NC006833_NC006833:0.11382,Wolbachia_in_Drosophila_melanogaster_NC002978_NC002978:0.11273):0.22341,(Cafeteria…
0.4672	0.385351371431	Mito	BlnTbx	Eq.6	Eq.4	MIN	STC	((Candida_stellata_AY445918:0.000001,(Podospora_anserina_NC001329:0.000001,(Podospora_anserina_MTPACG:0.000001,(Neurospora_crassa_NEUMTPLCG:0.027477,Neurospora_intermedia_mitochondrial_NEUMTPMCG:0.027477):0.61932):0.099738):0.147908):0.366814,((Chaetosphaeridium_globosum_AF494279:0.180432,(((Plasmodium_falciparum_AY282924:0.019669,(Plasmodium_reichenowi_NC002235:0.011642,Plasmodium_falciparum_NC0…
0.4672	0.385351371431	Mito	BlnTbx	Eq.6	Eq.4	MIN	UPGMA	((((((((((((((((((((((((((((((Physarum_polycephalum_AB027295:0.12502,Smittium_culisetae_AY863213:0.12502):0.11507,Allomyces_macrogynus_AMU41288:0.24008):0.01638,Rhizopus_oryzae_AY863212:0.25646):0.01383,Mortierella_verticillata_AY863211:0.27029):0.01987,(((Ochromonas_danica_AF287134:0.25547,Chrysodidymus_synuroideus_NC002174:0.25547):0.02314,((((Mesostigma_viride_AF353999:0.23001,((Chaetosphaerid…
0.1148	0.45967378727	Mito	Tblastx	Eq.5	Eq.1	AVG	BIONJ	((((((((((((((Spadella_cephaloptera_NC006386:0.007355,(Kluyveromyces_lactis_AY654900:0.093249,Physarum_polycephalum_AB027295:0.024807):0.051758):0.048303,Malawimonas_jakobiformis_AF295546:0.127383):0.142746,Prototheca_wickerhamii_NC001613:0.258047):0.013633,Pseudendoclonium_akinetum_AY359242:0.235762):0.094555,Nicotiana_tabacum_BA000042:0.285956):0.016305,((Wolbachia_in_Brugia_malayi_TRS_NC006833…
0.1066	0.45967378727	Mito	Tblastx	Eq.5	Eq.1	AVG	FASTME	(((((((((Ochromonas_danica_AF287134:0.154546,Mortierella_verticillata_AY863211:0.125215):0.035951,(((Chaetosphaeridium_globosum_AF494279:0.215641,Porphyra_purpurea_NC002007:0.184178):0.01682,Cyanidioschyzon_merolae_NC000887:0.165902):0.020704,Chondrus_crispus_NC001677:0.175901):0.02581):0.017346,(((((Schizosaccharomyces_japonicus_AF547983:0.0329,Chlamydomonas_reinhardtii_NC001638:0.1546):0.056325…
0.1148	0.45967378727	Mito	Tblastx	Eq.5	Eq.1	AVG	NJ	(Kluyveromyces_lactis_AY654900:0.09317,(Spadella_cephaloptera_NC006386:0.04415,(Malawimonas_jakobiformis_AF295546:0.161,((Pseudendoclonium_akinetum_AY359242:0.23363,Prototheca_wickerhamii_NC001613:0.26999):0.02057,((Arabidopsis_thaliana_NC001284:0.23726,Wolbachia_in_Brugia_malayi_TRS_NC006833_NC006833:0.35113):0.102,(Brassica_napus_AP006444:0.25348,(Nicotiana_tabacum_BA000042:0.29931,(((Leishmani…
0.1066	0.45967378727	Mito	Tblastx	Eq.5	Eq.1	AVG	STC	(((Candida_parapsilosis_MTCPATP9:0.267009,Schizosaccharomyces_japonicus_AF547983:0.22812):0.016949,((Saccharomyces_castellii_NC003920:0.06227,(Cafeteria_roenbergensis_AF193903:0.195793,(Schizosaccharomyces_pombe_NC001326:0.065935,((Fasciola_hepatica_AF216697:0.038647,(((Reclinomonas_americana_AF007261:0.106641,(Zea_mays_AY506529:0.105126,(Lumbricus_terrestris_LTU24570:0.067267,(Taenia_crassiceps_…
0.1557	0.45967378727	Mito	Tblastx	Eq.5	Eq.1	AVG	UPGMA	(((((((((((Physarum_polycephalum_AB027295:0.01587,Spadella_cephaloptera_NC006386:0.01587):0.10076,Kluyveromyces_lactis_AY654900:0.11664):0.03657,Pseudendoclonium_akinetum_AY359242:0.1532):0.05988,Prototheca_wickerhamii_NC001613:0.21308):0.04662,Malawimonas_jakobiformis_AF295546:0.2597):0.02698,(Leishmania_tarentolae_NC000894:0.15278,Marchantia_polymorpha_NC001660:0.15278):0.1339):0.01134,Nicotian…
0.123	0.49239615247	Mito	Tblastx	Eq.6	Eq.1	AVG	BIONJ	((Acanthamoeba_castellanii_NC001637:0.1455,Dictyostelium_discoideum_NC000895:0.118454):0.062685,((Terebratulina_retusa_NC000941:0.050755,Cafeteria_roenbergensis_AF193903:0.211609):0.054993,(((Balanoglossus_carnosus_AF051097:0.029125,Homo_sapiens_HUMMTCG:0.031254):0.045796,((Leptorhynchoides_thecatus_AY562383:0.005002,Saccharomyces_cerevisiae_SCE011856:0.013486):0.076453,Yarrowia_lipolytica_NC0026…
0.123	0.49239615247	Mito	Tblastx	Eq.6	Eq.1	AVG	FASTME	((((Kluyveromyces_lactis_AY654900:-0.067854,((Wolbachia_in_Brugia_malayi_TRS_NC006833_NC006833:0.271606,(Beta_vulgaris_NC002511:0.309813,Xiphinema_americanum_NC005928:0.210073):0.432005):0.174182,Arabidopsis_thaliana_NC001284:0.49926):0.126603):0.088507,(Leishmania_tarentolae_NC000894:0.143817,Marchantia_polymorpha_NC001660:0.221627):0.309689):0.124842,(Malawimonas_jakobiformis_AF295546:0.29136,S…
0.123	0.49239615247	Mito	Tblastx	Eq.6	Eq.1	AVG	NJ	((Kluyveromyces_lactis_AY654900:0.0099,Wolbachia_in_Brugia_malayi_TRS_NC006833_NC006833:0.4226):0.26634,(Prototheca_wickerhamii_NC001613:0.07031,(Pseudendoclonium_akinetum_AY359242:0.109,((Malawimonas_jakobiformis_AF295546:0.23002,Spadella_cephaloptera_NC006386:-0.04615):0.26594,((Leishmania_tarentolae_NC000894:0.23037,Marchantia_polymorpha_NC001660:0.13507):0.21429,(((Brassica_napus_AP006444:0.2…
0.0574	0.49239615247	Mito	Tblastx	Eq.6	Eq.1	AVG	STC	((Podospora_anserina_MTPACG:0.000001,(Podospora_anserina_NC001329:0.000001,(Pilayella_littoralis_PLI277126:0.000001,(Neurospora_crassa_NEUMTPLCG:0.210808,Neurospora_intermedia_mitochondrial_NEUMTPMCG:0.170261):2.936677):0.000001):0.165107):0.306996,(((((Taenia_solium_AB086256:0.028333,((Urechis_caupo_NC006379:0.072875,(Taenia_crassiceps_AF216699:0.000001,Hymenolepis_diminuta_AF314223:0.02809):0.1…
0.1557	0.49239615247	Mito	Tblastx	Eq.6	Eq.1	AVG	UPGMA	((((((((((Physarum_polycephalum_AB027295:0.01613,Spadella_cephaloptera_NC006386:0.01613):0.12246,Kluyveromyces_lactis_AY654900:0.1386):0.05128,Pseudendoclonium_akinetum_AY359242:0.18988):0.10704,Prototheca_wickerhamii_NC001613:0.29692):0.13189,Nicotiana_tabacum_BA000042:0.4288):0.02248,(Leishmania_tarentolae_NC000894:0.18272,Marchantia_polymorpha_NC001660:0.18272):0.26856):0.03974,(Brassica_napus…
0.1311	0.46079757916	Mito	Tblastx	Eq.5	Eq.1	MAX	BIONJ	(((((Strongyloides_stercoralis_SST558163:0.118797,Ashbya_gossypii_AE016821:-0.047368):0.103893,Rhizophydium_AF404306_AF404306:0.103475):0.035675,Hyaloraphidium_curvatum_AF402142:0.176131):0.032849,((Crinipellis_perniciosa_NC005927:0.146337,(Schizophyllum_commune_AF402141:0.1965,Scenedesmus_obliquus_AF204057:0.12703):0.018728):0.030623,(Laminaria_digitata_NC004024:0.061387,((Neurospora_intermedia_…
0.1066	0.46079757916	Mito	Tblastx	Eq.5	Eq.1	MAX	FASTME	((Pseudendoclonium_akinetum_AY359242:0.195508,(((((((Chaetosphaeridium_globosum_AF494279:0.190332,((Cyanidioschyzon_merolae_NC000887:0.171413,Porphyra_purpurea_NC002007:0.200016):0.031536,(Chrysodidymus_synuroideus_NC002174:0.222919,(((Chondrus_crispus_NC001677:0.176424,Rhodomonas_salina_NC002572:0.218924):0.002562,Smittium_culisetae_AY863213:0.220694):0.030367,(Ochromonas_danica_AF287134:0.15629…
0.1475	0.46079757916	Mito	Tblastx	Eq.5	Eq.1	MAX	NJ	(Kluyveromyces_lactis_AY654900:0.09678,(Spadella_cephaloptera_NC006386:0.04862,(Malawimonas_jakobiformis_AF295546:0.17141,((Pseudendoclonium_akinetum_AY359242:0.24563,Prototheca_wickerhamii_NC001613:0.27676):0.02419,((Beta_vulgaris_NC002511:0.24065,(Wolbachia_in_Brugia_malayi_TRS_NC006833_NC006833:0.35651,Xiphinema_americanum_NC005928:0.1698):0.07175):0.0627,(((Brassica_napus_AP006444:0.2521,Arab…
0.0574	0.46079757916	Mito	Tblastx	Eq.5	Eq.1	MAX	STC	((Chlamydomonas_reinhardtii_NC001638:0.325238,(Dirofilaria_immitis_NC005305:0.260619,((Asterias_amurensis_AB183559:0.179287,(Apis_mellifera_NC001566:0.11498,((Chondrus_crispus_NC001677:0.127079,(Chaetosphaeridium_globosum_AF494279:0.159205,(Cyanidioschyzon_merolae_NC000887:0.135355,((Chrysodidymus_synuroideus_NC002174:0.182793,(Smittium_culisetae_AY863213:0.171699,(Chara_vulgaris_AY267353:0.18162…
0.1393	0.46079757916	Mito	Tblastx	Eq.5	Eq.1	MAX	UPGMA	(((((((((((Physarum_polycephalum_AB027295:0.01786,Spadella_cephaloptera_NC006386:0.01786):0.1043,Kluyveromyces_lactis_AY654900:0.12216):0.0363,Pseudendoclonium_akinetum_AY359242:0.15846):0.07833,Prototheca_wickerhamii_NC001613:0.23679):0.03395,Malawimonas_jakobiformis_AF295546:0.27074):0.03655,Nicotiana_tabacum_BA000042:0.30729):0.00869,(Leishmania_tarentolae_NC000894:0.16667,Marchantia_polymorph…
0.123	0.496869038077	Mito	Tblastx	Eq.6	Eq.1	MAX	BIONJ	((((Echinococcus_multilocularis_AB018440:0.055585,(Podospora_anserina_MTPACG:0.065853,Podospora_anserina_NC001329:0.056749):0.074267):0.073363,((Harpochytrium_NC004760_NC004760:0.011575,Harpochytrium_NC004623_NC004623:-0.005605):0.058844,Monoblepharella_NC004624_NC004624:0.069363):0.115765):0.032325,Axinella_corrugata_AY791693:0.136001):0.027998,((((Terebratulina_retusa_NC000941:0.048914,Cafeteri…
0.123	0.496869038077	Mito	Tblastx	Eq.6	Eq.1	MAX	FASTME	(Pseudendoclonium_akinetum_AY359242:0.301603,((Nicotiana_tabacum_BA000042:0.34834,((((((Cyanidioschyzon_merolae_NC000887:0.229953,(((((Ashbya_gossypii_AE016821:-0.000351,(Smittium_culisetae_AY863213:0.256169,Chrysodidymus_synuroideus_NC002174:0.327779):0.018924):0.064749,((((((Brugia_malayi_NC004298:0.086115,Dirofilaria_immitis_NC005305:-0.015497):0.122093,Onchocerca_volvulus_NC001861:0.083603):0…
0.1311	0.496869038077	Mito	Tblastx	Eq.6	Eq.1	MAX	NJ	((Kluyveromyces_lactis_AY654900:0.05762,Wolbachia_in_Brugia_malayi_TRS_NC006833_NC006833:0.40191):0.26734,(Prototheca_wickerhamii_NC001613:0.08679,(Pseudendoclonium_akinetum_AY359242:0.11186,((Malawimonas_jakobiformis_AF295546:0.25157,Spadella_cephaloptera_NC006386:-0.0509):0.28308,((Leishmania_tarentolae_NC000894:0.30786,Marchantia_polymorpha_NC001660:0.0976):0.26564,(((Brassica_napus_AP006444:0…
0.0328	0.496869038077	Mito	Tblastx	Eq.6	Eq.1	MAX	STC	(((Arabidopsis_thaliana_NC001284:0.541402,Loligo_bleekeri_NC002507:0.598032):0.079138,((Mortierella_verticillata_AY863211:0.272259,Apis_mellifera_NC001566:0.315526):0.117435,((((Fasciola_hepatica_AF216697:0.098404,(Chlamydomonas_eugametos_AF008237:0.027877,(Anacropora_matthai_NC006898:0.314762,(Urechis_caupo_NC006379:0.000001,((Paragonimus_westermani_NC002354:0.000001,(Pedinomonas_minor_AF116775:…
0.1393	0.496869038077	Mito	Tblastx	Eq.6	Eq.1	MAX	UPGMA	((((((((((Physarum_polycephalum_AB027295:0.01818,Spadella_cephaloptera_NC006386:0.01818):0.1282,Kluyveromyces_lactis_AY654900:0.14638):0.05207,Pseudendoclonium_akinetum_AY359242:0.19845):0.14482,Prototheca_wickerhamii_NC001613:0.34327):0.1205,Malawimonas_jakobiformis_AF295546:0.46377):0.05555,(Leishmania_tarentolae_NC000894:0.20273,Marchantia_polymorpha_NC001660:0.20273):0.31659):0.04819,((Mesost…
0.1148	0.462398140912	Mito	Tblastx	Eq.5	Eq.1	MIN	BIONJ	(((((Asterias_amurensis_AB183559:0.150484,Schizosaccharomyces_octosporus_AF275271:0.016183):0.02193,(Candida_parapsilosis_MTCPATP9:0.232986,Paramecium_aurelia_MIPAGEN:0.002308):0.075212):0.015148,Pichia_canadensis_NC001762:0.120492):0.029812,((Metridium_senile_NC000933:0.087236,Saccharomyces_servazzii_NC004918:0.003673):0.016592,Chlamydomonas_eugametos_AF008237:0.007595):0.039265):0.024433,(((((T…
0.1148	0.462398140912	Mito	Tblastx	Eq.5	Eq.1	MIN	FASTME	((((Malawimonas_jakobiformis_AF295546:0.177716,Spadella_cephaloptera_NC006386:-0.02387):0.178086,(((Arabidopsis_thaliana_NC001284:0.295159,Wolbachia_in_Brugia_malayi_TRS_NC006833_NC006833:0.267341):0.039885,(((((Rickettsia_NC003103_NC003103:0.034708,Rickettsia_NC000963_NC000963:0.032474):0.212464,(Prototheca_wickerhamii_NC001613:0.230996,Brassica_napus_AP006444:0.256184):0.015873):0.045175,Rhizop…
0.1311	0.462398140912	Mito	Tblastx	Eq.5	Eq.1	MIN	NJ	(Kluyveromyces_lactis_AY654900:0.08935,(Spadella_cephaloptera_NC006386:0.0398,(Malawimonas_jakobiformis_AF295546:0.15077,((Pseudendoclonium_akinetum_AY359242:0.22197,Prototheca_wickerhamii_NC001613:0.26287):0.01642,((Arabidopsis_thaliana_NC001284:0.2167,Wolbachia_in_Brugia_malayi_TRS_NC006833_NC006833:0.3458):0.11196,(Brassica_napus_AP006444:0.24193,((Rickettsia_NC003103_NC003103:0.03139,Ricketts…
0.0984	0.462398140912	Mito	Tblastx	Eq.5	Eq.1	MIN	STC	((Candida_stellata_AY445918:0.000001,((Smittium_culisetae_AY863213:0.150607,((Xiphinema_americanum_NC005928:0.065106,Beta_vulgaris_NC002511:0.29853):0.037447,(Chaetosphaeridium_globosum_AF494279:0.05805,(Mortierella_verticillata_AY863211:0.108491,(Loligo_bleekeri_NC002507:0.143289,(Malawimonas_jakobiformis_AF295546:0.303603,((Ochromonas_danica_AF287134:0.130762,(Chrysodidymus_synuroideus_NC002174…
0.1066	0.462398140912	Mito	Tblastx	Eq.5	Eq.1	MIN	UPGMA	(((((((((((Physarum_polycephalum_AB027295:0.01389,Spadella_cephaloptera_NC006386:0.01389):0.09722,Kluyveromyces_lactis_AY654900:0.11111):0.03684,Pseudendoclonium_akinetum_AY359242:0.14795):0.04142,Prototheca_wickerhamii_NC001613:0.18937):0.05627,(Leishmania_tarentolae_NC000894:0.13889,Marchantia_polymorpha_NC001660:0.13889):0.10675):0.02139,Nicotiana_tabacum_BA000042:0.26703):0.02029,Malawimonas_…
0.082	0.494580561663	Mito	Tblastx	Eq.6	Eq.1	MIN	BIONJ	(((((Balanoglossus_carnosus_AF051097:0.032297,Homo_sapiens_HUMMTCG:0.02177):0.046025,Rhizophydium_AF404306_AF404306:0.11888):0.031448,((Leptorhynchoides_thecatus_AY562383:0.005108,((Tetrahymena_pyriformis_AF160864:-0.005844,Tetrahymena_thermophila_NC003029:0.008206):0.127535,Saccharomyces_cerevisiae_SCE011856:-0.026381):0.03526):0.096917,Pichia_canadensis_NC001762:0.126322):0.035877):0.025864,Rec…
0.0984	0.494580561663	Mito	Tblastx	Eq.6	Eq.1	MIN	FASTME	(((Nicotiana_tabacum_BA000042:0.278877,(((Nephroselmis_olivacea_AF110138:0.196331,Wolbachia_in_Drosophila_melanogaster_NC002978_NC002978:0.236533):0.082242,((Cyanidioschyzon_merolae_NC000887:0.169033,(Chaetosphaeridium_globosum_AF494279:0.224052,Porphyra_purpurea_NC002007:0.274939):0.027558):0.07877,((Smittium_culisetae_AY863213:0.230177,Chrysodidymus_synuroideus_NC002174:0.260446):0.061328,((Och…
0.0902	0.494580561663	Mito	Tblastx	Eq.6	Eq.1	MIN	NJ	((Kluyveromyces_lactis_AY654900:-0.0374,Wolbachia_in_Brugia_malayi_TRS_NC006833_NC006833:0.44287):0.2777,(Prototheca_wickerhamii_NC001613:0.04978,(Spadella_cephaloptera_NC006386:-0.06055,(Malawimonas_jakobiformis_AF295546:0.31828,(Arabidopsis_thaliana_NC001284:0.56198,(Loligo_bleekeri_NC002507:0.17935,((Beta_vulgaris_NC002511:0.23624,Xiphinema_americanum_NC005928:0.21574):0.24546,(Rhizopus_oryzae…
0.0656	0.494580561663	Mito	Tblastx	Eq.6	Eq.1	MIN	STC	((Candida_stellata_AY445918:0.000001,(((Loligo_bleekeri_NC002507:0.134713,(Xiphinema_americanum_NC005928:0.421355,(((Chaetosphaeridium_globosum_AF494279:0.000001,((Cyanidioschyzon_merolae_NC000887:0.108119,(Prototheca_wickerhamii_NC001613:0.398474,(Ochromonas_danica_AF287134:0.092538,(Chrysodidymus_synuroideus_NC002174:0.063083,(Porphyra_purpurea_NC002007:0.226722,(Paramecium_aurelia_MIPAGEN:0.00…
0.1066	0.494580561663	Mito	Tblastx	Eq.6	Eq.1	MIN	UPGMA	(((((((((((Physarum_polycephalum_AB027295:0.01409,Spadella_cephaloptera_NC006386:0.01409):0.11673,Kluyveromyces_lactis_AY654900:0.13081):0.05049,Pseudendoclonium_akinetum_AY359242:0.18131):0.06925,Prototheca_wickerhamii_NC001613:0.25056):0.11937,(Leishmania_tarentolae_NC000894:0.16271,Marchantia_polymorpha_NC001660:0.16271):0.20722):0.04715,Nicotiana_tabacum_BA000042:0.41708):0.05382,(Mesostigma_…
0.5	0.307507045234	Mito	Tblastx	Eq.5	Eq.2	AVG	BIONJ	(((((((((((Wolbachia_in_Drosophila_melanogaster_NC002978_NC002978:0.151264,Wolbachia_in_Brugia_malayi_TRS_NC006833_NC006833:0.153656):0.17774,(Rickettsia_NC000963_NC000963:0.143265,Rickettsia_NC003103_NC003103:0.141143):0.187586):0.168936,Physarum_polycephalum_AB027295:0.499267):0.00894,(((Beta_vulgaris_NC002511:0.383257,Nicotiana_tabacum_BA000042:0.38848):0.012186,(Arabidopsis_thaliana_NC001284:…
0.4344	0.307507045234	Mito	Tblastx	Eq.5	Eq.2	AVG	FASTME	(((((Brassica_napus_AP006444:0.24663,Arabidopsis_thaliana_NC001284:0.273764):0.131224,(Nicotiana_tabacum_BA000042:0.38322,Beta_vulgaris_NC002511:0.388518):0.005333):0.033544,Zea_mays_AY506529:0.430883):0.057049,((Rickettsia_NC003103_NC003103:0.144798,Rickettsia_NC000963_NC000963:0.139609):0.187431,(Wolbachia_in_Brugia_malayi_TRS_NC006833_NC006833:0.15002,Wolbachia_in_Drosophila_melanogaster_NC002…
0.5	0.307507045234	Mito	Tblastx	Eq.5	Eq.2	AVG	NJ	(((Rickettsia_NC003103_NC003103:0.14114,Rickettsia_NC000963_NC000963:0.14326):0.18753,(Wolbachia_in_Brugia_malayi_TRS_NC006833_NC006833:0.15366,Wolbachia_in_Drosophila_melanogaster_NC002978_NC002978:0.15126):0.17768):0.16909,((((Brassica_napus_AP006444:0.24604,Arabidopsis_thaliana_NC001284:0.27435):0.12349,(Nicotiana_tabacum_BA000042:0.38848,Beta_vulgaris_NC002511:0.38325):0.01307):0.02573,Zea_ma…
0.4672	0.307507045234	Mito	Tblastx	Eq.5	Eq.2	AVG	STC	(Chlamydomonas_eugametos_AF008237:0.334112,(((Hyaloraphidium_curvatum_AF402142:0.307898,(Monoblepharella_NC004624_NC004624:0.41956,(Harpochytrium_NC004623_NC004623:0.156482,Harpochytrium_NC004760_NC004760:0.101411):0.071736):0.018895):0.049009,((Spadella_cephaloptera_NC006386:0.252865,(((Axinella_corrugata_AY791693:0.229651,(Metridium_senile_NC000933:0.075135,(Acropora_tenuis_NC003522:0.024573,(A…
0.4672	0.307507045234	Mito	Tblastx	Eq.5	Eq.2	AVG	UPGMA	(((Physarum_polycephalum_AB027295:0.49103,((((((((((((Scenedesmus_obliquus_AF204057:0.00679,Scenedesmus_obliquus_NC002254:0.00679):0.38741,(((((((((Candida_albicans_AF285261:0.25688,Candida_parapsilosis_MTCPATP9:0.25688):0.06919,Pichia_canadensis_NC001762:0.32607):0.01378,((Hypocrea_jecorina_NC003388:0.22033,Lecanicillium_muscarium_NC004514:0.22033):0.01221,Penicillium_marneffei_NC005256:0.23254)…
0.418	0.418074982396	Mito	Tblastx	Eq.5	Eq.3	AVG	BIONJ	(((((Wolbachia_in_Drosophila_melanogaster_NC002978_NC002978:0.116191,Wolbachia_in_Brugia_malayi_TRS_NC006833_NC006833:0.128333):0.182567,(((Rickettsia_NC000963_NC000963:0.119474,Rickettsia_NC003103_NC003103:0.114321):0.13951,Reclinomonas_americana_AF007261:0.192395):0.023092,Cyanidioschyzon_merolae_NC000887:0.19802):0.012283):0.010814,(Porphyra_purpurea_NC002007:0.183961,Chondrus_crispus_NC001677…
0.377	0.418074982396	Mito	Tblastx	Eq.5	Eq.3	AVG	FASTME	(((Tetrahymena_thermophila_NC003029:0.094119,Tetrahymena_pyriformis_AF160864:0.095443):0.189206,Paramecium_aurelia_MIPAGEN:0.283484):0.148366,((((((Pseudendoclonium_akinetum_AY359242:0.329382,Leptorhynchoides_thecatus_AY562383:0.32928):0.017377,(Trichinella_spiralis_AF293969:0.360589,Xiphinema_americanum_NC005928:0.306527):0.007333):0.005506,((((Scenedesmus_obliquus_AF204057:0.005492,Scenedesmus_…
0.3607	0.418074982396	Mito	Tblastx	Eq.5	Eq.3	AVG	NJ	(Leishmania_tarentolae_NC000894:0.41145,(((Tetrahymena_thermophila_NC003029:0.09176,Tetrahymena_pyriformis_AF160864:0.0978):0.18893,Paramecium_aurelia_MIPAGEN:0.28376):0.14651,((((((Echinococcus_multilocularis_AB018440:0.01545,Echinococcus_granulosus_AF297617:0.00604):0.05538,((Taenia_asiatica_AF445798:0.02209,Taenia_solium_AB086256:0.03089):0.02176,Taenia_crassiceps_AF216699:0.04551):0.01655):0.…
0.3852	0.418074982396	Mito	Tblastx	Eq.5	Eq.3	AVG	STC	((Chlamydomonas_eugametos_AF008237:0.327857,(((Hyaloraphidium_curvatum_AF402142:0.29781,(((Monoblepharella_NC004624_NC004624:0.15015,(Harpochytrium_NC004623_NC004623:0.102246,Harpochytrium_NC004760_NC004760:0.066166):0.041852):0.164146,(Naegleria_gruberi_AF288092:0.333727,((Zea_mays_AY506529:0.308047,((Brassica_napus_AP006444:0.178165,Arabidopsis_thaliana_NC001284:0.185419):0.131385,(Nicotiana_ta…
0.3689	0.418074982396	Mito	Tblastx	Eq.5	Eq.3	AVG	UPGMA	((Physarum_polycephalum_AB027295:0.48195,((((((Scenedesmus_obliquus_AF204057:0.006,Scenedesmus_obliquus_NC002254:0.006):0.36036,((((((((((Candida_albicans_AF285261:0.22839,Candida_parapsilosis_MTCPATP9:0.22839):0.08799,(Pichia_canadensis_NC001762:0.28877,Yarrowia_lipolytica_NC002659:0.28877):0.02761):0.01011,((Mortierella_verticillata_AY863211:0.28546,(Rhizopus_oryzae_AY863212:0.21238,Cryptococcu…
0.4672	0.298751479418	Mito	Tblastx	Eq.6	Eq.2	AVG	BIONJ	((Cafeteria_roenbergensis_AF193903:0.521663,((Paramecium_aurelia_MIPAGEN:0.439401,(Tetrahymena_pyriformis_AF160864:0.126705,Tetrahymena_thermophila_NC003029:0.086492):0.379532):0.705628,Naegleria_gruberi_AF288092:0.55315):0.049941):0.010302,(((((((((((((Wolbachia_in_Drosophila_melanogaster_NC002978_NC002978:0.240668,Wolbachia_in_Brugia_malayi_TRS_NC006833_NC006833:0.123062):0.381262,(Rickettsia_N…
0.4754	0.298751479418	Mito	Tblastx	Eq.6	Eq.2	AVG	FASTME	(((((((((Prototheca_wickerhamii_NC001613:0.411784,Pseudendoclonium_akinetum_AY359242:1.087353):0.019167,(Mesostigma_viride_AF353999:0.360202,Nephroselmis_olivacea_AF110138:0.257075):0.042605):0.008903,(Chaetosphaeridium_globosum_AF494279:0.383439,((((Zea_mays_AY506529:1.0922559,((Brassica_napus_AP006444:0.266465,Arabidopsis_thaliana_NC001284:0.468326):0.36597,(Nicotiana_tabacum_BA000042:0.732287,…
0.4836	0.298751479418	Mito	Tblastx	Eq.6	Eq.2	AVG	NJ	(Dictyostelium_discoideum_NC000895:0.55755,(Rhodomonas_salina_NC002572:0.467,(((((((Scenedesmus_obliquus_AF204057:0.00569,Scenedesmus_obliquus_NC002254:0.00799):0.86332,(((((((((((Schizosaccharomyces_octosporus_AF275271:0.63684,Schizosaccharomyces_pombe_NC001326:0.22913):0.18101,Schizosaccharomyces_japonicus_AF547983:1.2860301):0.14909,(Ashbya_gossypii_AE016821:0.49252,((((Saccharomyces_cerevisia…
0.4344	0.298751479418	Mito	Tblastx	Eq.6	Eq.2	AVG	STC	((Neurospora_crassa_NEUMTPLCG:0.000001,Neurospora_intermedia_mitochondrial_NEUMTPMCG:0.054572):7.3086739,(((Paramecium_aurelia_MIPAGEN:0.449807,(Tetrahymena_thermophila_NC003029:0.094089,Tetrahymena_pyriformis_AF160864:0.119107):0.364444):0.664636,Naegleria_gruberi_AF288092:0.585642):0.000001,(Laminaria_digitata_NC004024:0.324323,(((Thraustochytrium_aureum_AF288091:0.31564,(((Cyanidioschyzon_mero…
0.4672	0.298751479418	Mito	Tblastx	Eq.6	Eq.2	AVG	UPGMA	(((Physarum_polycephalum_AB027295:2.0947599,(((((((((((Scenedesmus_obliquus_AF204057:0.00684,Scenedesmus_obliquus_NC002254:0.00684):0.79013,(((((((((Candida_albicans_AF285261:0.36084,Candida_parapsilosis_MTCPATP9:0.36084):0.16978,Pichia_canadensis_NC001762:0.53062):0.06995,(Rhizopus_oryzae_AY863212:0.5711,((Hypocrea_jecorina_NC003388:0.29051,Lecanicillium_muscarium_NC004514:0.29051):0.02279,Penic…
0.3852	0.450679901327	Mito	Tblastx	Eq.6	Eq.3	AVG	BIONJ	((Chrysodidymus_synuroideus_NC002174:0.181323,Ochromonas_danica_AF287134:0.268343):0.151204,(((((((((Montipora_cactus_NC006902:0.004139,Anacropora_matthai_NC006898:-0.00358):0.01114,Acropora_tenuis_NC003522:0.026299):0.091645,Nicotiana_tabacum_BA000042:0.509355):0.005785,(((Metridium_senile_NC000933:-0.051884,Monosiga_brevicollis_NC004309:0.504286):0.073429,Axinella_corrugata_AY791693:0.256726):0…
0.3607	0.450679901327	Mito	Tblastx	Eq.6	Eq.3	AVG	FASTME	((Plasmodium_reichenowi_NC002235:-0.047443,Plasmodium_falciparum_AY282924:0.047611):0.075285,(((((Plasmodium_vivax_AF055587:-0.077497,((Beta_vulgaris_NC002511:0.557338,((((Leishmania_tarentolae_NC000894:0.749717,(Onchocerca_volvulus_NC001861:0.077245,(Brugia_malayi_NC004298:0.107474,Dirofilaria_immitis_NC005305:0.093251):0.00917):0.183591):0.071684,(((Echinococcus_multilocularis_AB018440:0.026649…
0.3115	0.450679901327	Mito	Tblastx	Eq.6	Eq.3	AVG	NJ	(Plasmodium_reichenowi_NC002235:-0.10743,(Plasmodium_falciparum_AY282924:-0.00721,(Plasmodium_relictum_AY733088:-0.07263,(Plasmodium_relictum_AY733089:-0.02301,(Plasmodium_vivax_AF055587:-0.00644,(Plasmodium_relictum_AY733090:-0.00773,(Haemoproteus_AY733086_AY733086:-0.00311,((((Schizosaccharomyces_octosporus_AF275271:0.38193,Schizosaccharomyces_pombe_NC001326:-0.00947):0.24159,Schizosaccharomyce…
0.3279	0.450679901327	Mito	Tblastx	Eq.6	Eq.3	AVG	STC	((Neurospora_crassa_NEUMTPLCG:0.000001,Neurospora_intermedia_mitochondrial_NEUMTPMCG:0.05878):5.7832012,(Leptorhynchoides_thecatus_AY562383:0.90961,(((Thraustochytrium_aureum_AF288091:0.293805,(((Dictyostelium_discoideum_NC000895:0.516667,(Emiliania_huxleyi_NC005332:0.447463,(Cafeteria_roenbergensis_AF193903:0.49355,(((((Rickettsia_NC003103_NC003103:0.127322,Rickettsia_NC000963_NC000963:0.138982)…
0.3607	0.450679901327	Mito	Tblastx	Eq.6	Eq.3	AVG	UPGMA	((Physarum_polycephalum_AB027295:1.7749799,(((((((Scenedesmus_obliquus_AF204057:0.00603,Scenedesmus_obliquus_NC002254:0.00603):0.67382,(((((((((((Candida_albicans_AF285261:0.30543,Candida_parapsilosis_MTCPATP9:0.30543):0.19996,(Pichia_canadensis_NC001762:0.43106,Yarrowia_lipolytica_NC002659:0.43106):0.07432):0.02991,(Mortierella_verticillata_AY863211:0.50681,((Rhizopus_oryzae_AY863212:0.2766,Cryp…
0.5082	0.368990680866	Mito	Tblastx	Eq.5	Eq.4	AVG	BIONJ	(((Rhodomonas_salina_NC002572:0.225034,Pseudendoclonium_akinetum_AY359242:0.242009):0.006818,((((((((Beta_vulgaris_NC002511:0.095961,Nicotiana_tabacum_BA000042:0.098732):0.005169,(Arabidopsis_thaliana_NC001284:0.064593,Brassica_napus_AP006444:0.064569):0.037083):0.006888,Zea_mays_AY506529:0.116208):0.049615,(Marchantia_polymorpha_NC001660:0.153023,(Chara_vulgaris_AY267353:0.15052,Chaetosphaeridiu…
0.5164	0.368990680866	Mito	Tblastx	Eq.5	Eq.4	AVG	FASTME	(((Pedinomonas_minor_AF116775:0.279303,(((((Trichinella_spiralis_AF293969:0.286552,Xiphinema_americanum_NC005928:0.265545):0.012861,(Leptorhynchoides_thecatus_AY562383:0.27882,(Apis_mellifera_NC001566:0.254555,(((Loligo_bleekeri_NC002507:0.22937,Terebratulina_retusa_NC000941:0.238675):0.002345,(Lumbricus_terrestris_LTU24570:0.233456,Urechis_caupo_NC006379:0.230703):0.015715):0.008442,Spadella_cep…
0.5164	0.368990680866	Mito	Tblastx	Eq.5	Eq.4	AVG	NJ	(Rhizophydium_AF404306_AF404306:0.25028,(Pedinomonas_minor_AF116775:0.28035,(Smittium_culisetae_AY863213:0.25916,(((((Homo_sapiens_HUMMTCG:0.24558,(Asterias_amurensis_AB183559:0.23226,Balanoglossus_carnosus_AF051097:0.21755):0.01347):0.00852,(((Loligo_bleekeri_NC002507:0.2363,Terebratulina_retusa_NC000941:0.23175):0.00757,(Lumbricus_terrestris_LTU24570:0.23308,Urechis_caupo_NC006379:0.23108):0.01…
0.4344	0.368990680866	Mito	Tblastx	Eq.5	Eq.4	AVG	STC	((Candida_stellata_AY445918:0.000001,(Neurospora_crassa_NEUMTPLCG:0.06244,Neurospora_intermedia_mitochondrial_NEUMTPMCG:0.031715):0.383071):0.18951,((Thraustochytrium_aureum_AF288091:0.24534,(Acanthamoeba_castellanii_NC001637:0.240177,(Cafeteria_roenbergensis_AF193903:0.234678,(((Wolbachia_in_Brugia_malayi_TRS_NC006833_NC006833:0.117656,Wolbachia_in_Drosophila_melanogaster_NC002978_NC002978:0.119…
0.4836	0.368990680866	Mito	Tblastx	Eq.5	Eq.4	AVG	UPGMA	(((((((((((((((((Physarum_polycephalum_AB027295:0.15639,Penicillium_marneffei_NC005256:0.15639):0.03153,((Podospora_anserina_NC001329:0.03123,Podospora_anserina_MTPACG:0.03123):0.14202,(Hypocrea_jecorina_NC003388:0.138,Lecanicillium_muscarium_NC004514:0.138):0.03526):0.01467):0.0494,(((Schizophyllum_commune_AF402141:0.18786,Crinipellis_perniciosa_NC005927:0.18786):0.03631,Cryptococcus_neoformans_…
0.5	0.380262701938	Mito	Tblastx	Eq.6	Eq.4	AVG	BIONJ	(((Rhodomonas_salina_NC002572:0.297591,Pseudendoclonium_akinetum_AY359242:0.331772):0.013658,(((((((Beta_vulgaris_NC002511:0.10543,Nicotiana_tabacum_BA000042:0.111114):0.011495,((Arabidopsis_thaliana_NC001284:0.068977,Brassica_napus_AP006444:0.069322):0.042705,Zea_mays_AY506529:0.127041):0.006381):0.069342,(Marchantia_polymorpha_NC001660:0.181565,(Chara_vulgaris_AY267353:0.178324,Chaetosphaeridiu…
0.5082	0.380262701938	Mito	Tblastx	Eq.6	Eq.4	AVG	FASTME	((Pedinomonas_minor_AF116775:0.425118,((((((Schizosaccharomyces_octosporus_AF275271:0.19874,Schizosaccharomyces_pombe_NC001326:0.18001):0.072633,Schizosaccharomyces_japonicus_AF547983:0.270232):0.056791,(Hyaloraphidium_curvatum_AF402142:0.222566,((Harpochytrium_NC004623_NC004623:0.084069,Harpochytrium_NC004760_NC004760:0.0788):0.009821,Monoblepharella_NC004624_NC004624:0.133285):0.120632):0.12452…
0.5082	0.380262701938	Mito	Tblastx	Eq.6	Eq.4	AVG	NJ	(Rhizophydium_AF404306_AF404306:0.36326,(Pedinomonas_minor_AF116775:0.41545,(Smittium_culisetae_AY863213:0.36863,((((((Schizosaccharomyces_octosporus_AF275271:0.19275,Schizosaccharomyces_pombe_NC001326:0.186):0.07973,Schizosaccharomyces_japonicus_AF547983:0.26313):0.05873,(((Candida_albicans_AF285261:0.1996,Candida_parapsilosis_MTCPATP9:0.20912):0.11617,(Ashbya_gossypii_AE016821:0.20761,((((Sacch…
0.459	0.380262701938	Mito	Tblastx	Eq.6	Eq.4	AVG	STC	((Candida_stellata_AY445918:0.000001,(Neurospora_crassa_NEUMTPLCG:0.073677,Neurospora_intermedia_mitochondrial_NEUMTPMCG:0.025217):0.70516):0.285347,((Emiliania_huxleyi_NC005332:0.35905,(Cafeteria_roenbergensis_AF193903:0.313885,(Acanthamoeba_castellanii_NC001637:0.326171,((((Rickettsia_NC003103_NC003103:0.098918,Rickettsia_NC000963_NC000963:0.104245):0.237159,(Naegleria_gruberi_AF288092:0.372823…
0.4836	0.380262701938	Mito	Tblastx	Eq.6	Eq.4	AVG	UPGMA	(((((((((((((((((Physarum_polycephalum_AB027295:0.18935,Penicillium_marneffei_NC005256:0.18935):0.04693,((Podospora_anserina_NC001329:0.03225,Podospora_anserina_MTPACG:0.03225):0.18063,(Hypocrea_jecorina_NC003388:0.16148,Lecanicillium_muscarium_NC004514:0.16148):0.0514):0.0234):0.08773,(((Schizophyllum_commune_AF402141:0.23562,Crinipellis_perniciosa_NC005927:0.23562):0.0619,Cryptococcus_neoforman…
0.4918	0.309166490504	Mito	Tblastx	Eq.5	Eq.2	MAX	BIONJ	((Allomyces_macrogynus_AMU41288:0.390148,(Smittium_culisetae_AY863213:0.363668,Rhizophydium_AF404306_AF404306:0.417488):0.020065):0.003777,(((Podospora_anserina_MTPACG:0.020076,Podospora_anserina_NC001329:0.015213):0.37412,((Penicillium_marneffei_NC005256:0.211839,Hypocrea_jecorina_NC003388:0.230121):0.023811,Lecanicillium_muscarium_NC004514:0.222329):0.058374):0.04226,(Rhizopus_oryzae_AY863212:0…
0.4672	0.309166490504	Mito	Tblastx	Eq.5	Eq.2	MAX	FASTME	(((((Tetrahymena_thermophila_NC003029:0.100288,Tetrahymena_pyriformis_AF160864:0.099843):0.204489,Paramecium_aurelia_MIPAGEN:0.304352):0.161414,((((Leishmania_tarentolae_NC000894:0.44207,(((((((Schistosoma_japonicum_NC002544:0.068816,Schistosoma_mekongi_AF217449:0.063336):0.054761,Schistosoma_mansoni_NC002545:0.169631):0.096473,((Fasciola_hepatica_AF216697:0.113092,Paragonimus_westermani_NC002354…
0.4836	0.309166490504	Mito	Tblastx	Eq.5	Eq.2	MAX	NJ	(((Rickettsia_NC003103_NC003103:0.14132,Rickettsia_NC000963_NC000963:0.14346):0.18805,(Wolbachia_in_Brugia_malayi_TRS_NC006833_NC006833:0.15441,Wolbachia_in_Drosophila_melanogaster_NC002978_NC002978:0.15201):0.17752):0.16672,((((Brassica_napus_AP006444:0.24815,Arabidopsis_thaliana_NC001284:0.27285):0.12359,(Nicotiana_tabacum_BA000042:0.38865,Beta_vulgaris_NC002511:0.38339):0.01274):0.02689,Zea_ma…
0.459	0.309166490504	Mito	Tblastx	Eq.5	Eq.2	MAX	STC	(Laminaria_digitata_NC004024:0.109464,(((((Malawimonas_jakobiformis_AF295546:0.304988,((Phytophthora_infestans_NC002387:0.143104,Saprolegnia_ferax_NC005984:0.188642):0.080132,(Acanthamoeba_castellanii_NC001637:0.289788,(Naegleria_gruberi_AF288092:0.34093,Dictyostelium_discoideum_NC000895:0.372447):0.004101):0.01622):0.007409):0.000001,(Cafeteria_roenbergensis_AF193903:0.331521,((Ochromonas_danica…
0.4508	0.309166490504	Mito	Tblastx	Eq.5	Eq.2	MAX	UPGMA	(((Physarum_polycephalum_AB027295:0.49221,((((((((((((Scenedesmus_obliquus_AF204057:0.00681,Scenedesmus_obliquus_NC002254:0.00681):0.38817,(((((Candida_albicans_AF285261:0.26549,Candida_parapsilosis_MTCPATP9:0.26549):0.09331,Yarrowia_lipolytica_NC002659:0.3588):0.0229,(((((((((((((Ochromonas_danica_AF287134:0.21063,Chrysodidymus_synuroideus_NC002174:0.21063):0.05841,(Thraustochytrium_aureum_AF288…
0.418	0.412676992822	Mito	Tblastx	Eq.5	Eq.3	MAX	BIONJ	(((Laminaria_digitata_NC004024:0.052903,Pilayella_littoralis_PLI277126:0.098201):0.207719,(Chrysodidymus_synuroideus_NC002174:0.165367,Ochromonas_danica_AF287134:0.197247):0.076576):0.005561,(Cafeteria_roenbergensis_AF193903:0.319405,((Saprolegnia_ferax_NC005984:0.139304,Phytophthora_infestans_NC002387:0.113455):0.104333,(Zea_mays_AY506529:0.33749,Thraustochytrium_aureum_AF288091:0.199381):0.0137…
0.3607	0.412676992822	Mito	Tblastx	Eq.5	Eq.3	MAX	FASTME	(((Tetrahymena_thermophila_NC003029:0.09797,Tetrahymena_pyriformis_AF160864:0.099785):0.186617,Paramecium_aurelia_MIPAGEN:0.289749):0.147553,(((((Hymenolepis_diminuta_AF314223:0.103616,((Echinococcus_multilocularis_AB018440:0.022261,Echinococcus_granulosus_AF297617:0.00151):0.057328,((Taenia_asiatica_AF445798:0.028933,Taenia_solium_AB086256:0.026821):0.025568,Taenia_crassiceps_AF216699:0.050902):…
0.3934	0.412676992822	Mito	Tblastx	Eq.5	Eq.3	MAX	NJ	(((Tetrahymena_thermophila_NC003029:0.09548,Tetrahymena_pyriformis_AF160864:0.10227):0.18859,Paramecium_aurelia_MIPAGEN:0.28777):0.14394,((((((Echinococcus_multilocularis_AB018440:0.01391,Echinococcus_granulosus_AF297617:0.00986):0.05865,((Taenia_asiatica_AF445798:0.0231,Taenia_solium_AB086256:0.03265):0.02492,Taenia_crassiceps_AF216699:0.05155):0.01434):0.01771,Hymenolepis_diminuta_AF314223:0.09…
0.3689	0.412676992822	Mito	Tblastx	Eq.5	Eq.3	MAX	STC	(Laminaria_digitata_NC004024:0.067726,(Thraustochytrium_aureum_AF288091:0.22825,(((Schizophyllum_commune_AF402141:0.322732,((Cryptococcus_neoformans_NC004336:0.132515,Crinipellis_perniciosa_NC005927:0.31715):0.056688,((Rhizophydium_AF404306_AF404306:0.390965,(Smittium_culisetae_AY863213:0.314706,((Penicillium_marneffei_NC005256:0.154791,(Podospora_anserina_NC001329:0.001038,Podospora_anserina_MTP…
0.377	0.412676992822	Mito	Tblastx	Eq.5	Eq.3	MAX	UPGMA	((Physarum_polycephalum_AB027295:0.48417,((((((((Scenedesmus_obliquus_AF204057:0.00602,Scenedesmus_obliquus_NC002254:0.00602):0.36791,((((((((Candida_albicans_AF285261:0.238,Candida_parapsilosis_MTCPATP9:0.238):0.0858,(Pichia_canadensis_NC001762:0.29514,Yarrowia_lipolytica_NC002659:0.29514):0.02867):0.01081,((Mortierella_verticillata_AY863211:0.28649,(Rhizopus_oryzae_AY863212:0.21854,Cryptococcus…
0.459	0.307756970419	Mito	Tblastx	Eq.6	Eq.2	MAX	BIONJ	(((((Paramecium_aurelia_MIPAGEN:0.452017,(Tetrahymena_pyriformis_AF160864:0.134742,Tetrahymena_thermophila_NC003029:0.088565):0.380886):0.724348,Naegleria_gruberi_AF288092:0.559663):0.049561,Acanthamoeba_castellanii_NC001637:0.429062):0.010568,(Dictyostelium_discoideum_NC000895:0.462119,Physarum_polycephalum_AB027295:3.013068):0.177635):0.010662,(Cafeteria_roenbergensis_AF193903:0.540688,(Saprole…
0.459	0.307756970419	Mito	Tblastx	Eq.6	Eq.2	MAX	FASTME	((((((((Chaetosphaeridium_globosum_AF494279:0.363262,((((Zea_mays_AY506529:1.094805,((Brassica_napus_AP006444:0.267211,Arabidopsis_thaliana_NC001284:0.46883):0.364818,(Nicotiana_tabacum_BA000042:0.73354,Beta_vulgaris_NC002511:0.74508):0.058779):0.082842):0.380872,((Rickettsia_NC003103_NC003103:0.200893,Rickettsia_NC000963_NC000963:0.134277):0.36585,(Wolbachia_in_Brugia_malayi_TRS_NC006833_NC00683…
0.5	0.307756970419	Mito	Tblastx	Eq.6	Eq.2	MAX	NJ	(Dictyostelium_discoideum_NC000895:0.43338,(Rhodomonas_salina_NC002572:0.46721,(Acanthamoeba_castellanii_NC001637:0.44051,((Phytophthora_infestans_NC002387:0.15766,Saprolegnia_ferax_NC005984:0.24543):0.11426,(((((((Scenedesmus_obliquus_AF204057:0.0061,Scenedesmus_obliquus_NC002254:0.00762):0.88388,((((((((Schizosaccharomyces_octosporus_AF275271:0.63346,Schizosaccharomyces_pombe_NC001326:0.24314):…
0.4098	0.307756970419	Mito	Tblastx	Eq.6	Eq.2	MAX	STC	((Neurospora_crassa_NEUMTPLCG:0.011305,Neurospora_intermedia_mitochondrial_NEUMTPMCG:0.012684):7.3425651,(Laminaria_digitata_NC004024:0.274058,((((Naegleria_gruberi_AF288092:0.555778,(Paramecium_aurelia_MIPAGEN:0.452405,(Tetrahymena_thermophila_NC003029:0.091505,Tetrahymena_pyriformis_AF160864:0.131801):0.37476):0.72709):0.053722,(((Saprolegnia_ferax_NC005984:0.233666,Phytophthora_infestans_NC002…
0.4508	0.307756970419	Mito	Tblastx	Eq.6	Eq.2	MAX	UPGMA	(((Physarum_polycephalum_AB027295:2.1638,((((((((((((Scenedesmus_obliquus_AF204057:0.00686,Scenedesmus_obliquus_NC002254:0.00686):0.78256,(((((Candida_albicans_AF285261:0.37855,Candida_parapsilosis_MTCPATP9:0.37855):0.25461,Yarrowia_lipolytica_NC002659:0.63316):0.09798,(((((((((((((Ochromonas_danica_AF287134:0.27346,Chrysodidymus_synuroideus_NC002174:0.27346):0.11374,(Thraustochytrium_aureum_AF28…
0.377	0.449798795685	Mito	Tblastx	Eq.6	Eq.3	MAX	BIONJ	((((Saprolegnia_ferax_NC005984:0.176425,Phytophthora_infestans_NC002387:0.114944):0.148542,(Acanthamoeba_castellanii_NC001637:0.395714,Naegleria_gruberi_AF288092:0.51958):0.03951):0.016145,(Nicotiana_tabacum_BA000042:0.543519,Thraustochytrium_aureum_AF288091:0.237163):0.042664):0.005085,Cafeteria_roenbergensis_AF193903:0.50608,((((((((((Urechis_caupo_NC006379:0.201436,Lumbricus_terrestris_LTU2457…
0.3443	0.449798795685	Mito	Tblastx	Eq.6	Eq.3	MAX	FASTME	(((((Plasmodium_reichenowi_NC002235:-0.002198,(Plasmodium_falciparum_AY282924:-0.00938,((((Cafeteria_roenbergensis_AF193903:0.510609,(((Naegleria_gruberi_AF288092:0.50449,((((Leishmania_tarentolae_NC000894:0.808963,(Onchocerca_volvulus_NC001861:0.094583,(Brugia_malayi_NC004298:0.112165,Dirofilaria_immitis_NC005305:0.094512):0.00495):0.157613):0.13348,(Leptorhynchoides_thecatus_AY562383:0.527696,T…
0.3607	0.449798795685	Mito	Tblastx	Eq.6	Eq.3	MAX	NJ	(Plasmodium_falciparum_NC002375:0.02266,(Plasmodium_relictum_AY733088:-0.11834,(Haemoproteus_AY733086_AY733086:-0.04962,(Plasmodium_relictum_AY733090:-0.0214,(Plasmodium_relictum_AY733089:-0.01034,(((Plasmodium_falciparum_AY282924:-0.00345,Plasmodium_reichenowi_NC002235:0.00362):0.00902,Plasmodium_vivax_AF055587:0.00212):0.07446,((((Schizosaccharomyces_octosporus_AF275271:0.38463,Schizosaccharomy…
0.2869	0.449798795685	Mito	Tblastx	Eq.6	Eq.3	MAX	STC	((Neurospora_crassa_NEUMTPLCG:0.000001,Neurospora_intermedia_mitochondrial_NEUMTPMCG:0.015839):6.2325301,(Laminaria_digitata_NC004024:0.23732,((((((Mortierella_verticillata_AY863211:0.521663,((Schizophyllum_commune_AF402141:0.408205,(Cryptococcus_neoformans_NC004336:0.07313,Crinipellis_perniciosa_NC005927:0.5241):0.124827):0.062733,(Rhizopus_oryzae_AY863212:0.447504,(Rhizophydium_AF404306_AF40430…
0.3607	0.449798795685	Mito	Tblastx	Eq.6	Eq.3	MAX	UPGMA	((Physarum_polycephalum_AB027295:1.84313,((((((((Scenedesmus_obliquus_AF204057:0.00606,Scenedesmus_obliquus_NC002254:0.00606):0.7039,((((((((((Candida_albicans_AF285261:0.32313,Candida_parapsilosis_MTCPATP9:0.32313):0.20144,(Pichia_canadensis_NC001762:0.44613,Yarrowia_lipolytica_NC002659:0.44613):0.07844):0.03374,((Mortierella_verticillata_AY863211:0.44906,(Rhizopus_oryzae_AY863212:0.28731,Crypto…
0.5082	0.376969227921	Mito	Tblastx	Eq.5	Eq.4	MAX	BIONJ	(((Rhodomonas_salina_NC002572:0.229026,Pseudendoclonium_akinetum_AY359242:0.243188):0.006944,((((((((Beta_vulgaris_NC002511:0.097453,Nicotiana_tabacum_BA000042:0.101321):0.004176,(Arabidopsis_thaliana_NC001284:0.06474,Brassica_napus_AP006444:0.064682):0.03788):0.007288,Zea_mays_AY506529:0.117451):0.050589,(Marchantia_polymorpha_NC001660:0.155556,(Chara_vulgaris_AY267353:0.151029,Chaetosphaeridium…
0.4918	0.376969227921	Mito	Tblastx	Eq.5	Eq.4	MAX	FASTME	((((Mortierella_verticillata_AY863211:0.226327,(Rhizopus_oryzae_AY863212:0.198864,((Schizophyllum_commune_AF402141:0.188437,Crinipellis_perniciosa_NC005927:0.19498):0.04372,Cryptococcus_neoformans_NC004336:0.221047):0.015728):0.007965):0.008491,((((Hyaloraphidium_curvatum_AF402142:0.18945,((Harpochytrium_NC004623_NC004623:0.080455,Harpochytrium_NC004760_NC004760:0.073282):0.013601,Monoblepharella…
0.5082	0.376969227921	Mito	Tblastx	Eq.5	Eq.4	MAX	NJ	(Emiliania_huxleyi_NC005332:0.2143,(Smittium_culisetae_AY863213:0.25298,(Pedinomonas_minor_AF116775:0.29402,((((Rhizophydium_AF404306_AF404306:0.27245,(((((((Necator_americanus_NC003416:0.14318,Ancylostoma_duodenale_NC003415:0.14172):0.02112,Cooperia_oncophora_AY265417:0.16107):0.01528,Steinernema_carpocapsae_AY591323:0.17902):0.00172,Caenorhabditis_elegans_MTCE:0.18663):0.00457,Ascaris_suum_MTAS…
0.4836	0.376969227921	Mito	Tblastx	Eq.5	Eq.4	MAX	STC	((Candida_stellata_AY445918:0.000001,(Neurospora_crassa_NEUMTPLCG:0.079425,Neurospora_intermedia_mitochondrial_NEUMTPMCG:0.017976):0.416051):0.182543,((Chlamydomonas_eugametos_AF008237:0.201722,Chlamydomonas_reinhardtii_NC001638:0.181301):0.067311,(Laminaria_digitata_NC004024:0.214745,(((Acanthamoeba_castellanii_NC001637:0.240416,(Cafeteria_roenbergensis_AF193903:0.238749,((Rickettsia_NC003103_NC…
0.4754	0.376969227921	Mito	Tblastx	Eq.5	Eq.4	MAX	UPGMA	(((((((((((((((((((((((((((((((Physarum_polycephalum_AB027295:0.16317,Emiliania_huxleyi_NC005332:0.16317):0.04757,Rhizopus_oryzae_AY863212:0.21074):0.0027,Mortierella_verticillata_AY863211:0.21344):0.01727,((((Ochromonas_danica_AF287134:0.2095,Chrysodidymus_synuroideus_NC002174:0.2095):0.01228,(((Mesostigma_viride_AF353999:0.1922,(((((Chaetosphaeridium_globosum_AF494279:0.15219,Chara_vulgaris_AY2…
0.5082	0.389115860414	Mito	Tblastx	Eq.6	Eq.4	MAX	BIONJ	(((((Saprolegnia_ferax_NC005984:0.192111,Phytophthora_infestans_NC002387:0.195293):0.100026,((Laminaria_digitata_NC004024:0.175439,Pilayella_littoralis_PLI277126:0.184198):0.126233,(Chrysodidymus_synuroideus_NC002174:0.268963,Ochromonas_danica_AF287134:0.274043):0.014974):0.006028):0.004141,Thraustochytrium_aureum_AF288091:0.334186):0.004073,((Rhodomonas_salina_NC002572:0.30514,Pseudendoclonium_a…
0.5	0.389115860414	Mito	Tblastx	Eq.6	Eq.4	MAX	FASTME	(((Pedinomonas_minor_AF116775:0.436197,(((((Candida_stellata_AY445918:-0.028001,(Neurospora_crassa_NEUMTPLCG:0.17239,Neurospora_intermedia_mitochondrial_NEUMTPMCG:-0.069911):0.442206):0.492119,(Podospora_anserina_NC001329:0.030092,Podospora_anserina_MTPACG:0.034414):0.035416):0.163073,((Hypocrea_jecorina_NC003388:0.171063,Lecanicillium_muscarium_NC004514:0.154133):0.07098,Penicillium_marneffei_NC…
0.5082	0.389115860414	Mito	Tblastx	Eq.6	Eq.4	MAX	NJ	(Smittium_culisetae_AY863213:0.32602,(Pedinomonas_minor_AF116775:0.42175,(((Rhizophydium_AF404306_AF404306:0.39279,((((((Necator_americanus_NC003416:0.16921,Ancylostoma_duodenale_NC003415:0.16611):0.03182,Cooperia_oncophora_AY265417:0.19303):0.02306,Caenorhabditis_elegans_MTCE:0.23634):0.00331,(Steinernema_carpocapsae_AY591323:0.21891,Ascaris_suum_MTAS:0.24458):0.00727):0.0769,Strongyloides_sterc…
0.459	0.389115860414	Mito	Tblastx	Eq.6	Eq.4	MAX	STC	((Candida_stellata_AY445918:0.000001,(Neurospora_crassa_NEUMTPLCG:0.099699,Neurospora_intermedia_mitochondrial_NEUMTPMCG:0.002779):0.757216):0.287353,(Laminaria_digitata_NC004024:0.267121,((((Emiliania_huxleyi_NC005332:0.348604,(Malawimonas_jakobiformis_AF295546:0.307645,((Rhodomonas_salina_NC002572:0.305016,((Monosiga_brevicollis_NC004309:0.289615,(Axinella_corrugata_AY791693:0.237711,(Metridium…
0.4754	0.389115860414	Mito	Tblastx	Eq.6	Eq.4	MAX	UPGMA	(((((((((((((((((((((((((((((((Physarum_polycephalum_AB027295:0.19751,Emiliania_huxleyi_NC005332:0.19751):0.07893,Rhizopus_oryzae_AY863212:0.27644):0.00567,Mortierella_verticillata_AY863211:0.28211):0.02862,((((Ochromonas_danica_AF287134:0.2715,Chrysodidymus_synuroideus_NC002174:0.2715):0.02166,(((Mesostigma_viride_AF353999:0.24263,(((((Chaetosphaeridium_globosum_AF494279:0.18147,Chara_vulgaris_A…
0.5	0.310703352394	Mito	Tblastx	Eq.5	Eq.2	MIN	BIONJ	(Allomyces_macrogynus_AMU41288:0.389224,((((Podospora_anserina_MTPACG:0.020134,Podospora_anserina_NC001329:0.015155):0.379622,((Penicillium_marneffei_NC005256:0.209774,Hypocrea_jecorina_NC003388:0.231852):0.022041,Lecanicillium_muscarium_NC004514:0.222184):0.048283):0.037285,(Rhizopus_oryzae_AY863212:0.346469,Mortierella_verticillata_AY863211:0.36282):0.006717):0.006453,(Yarrowia_lipolytica_NC002…
0.5	0.310703352394	Mito	Tblastx	Eq.5	Eq.2	MIN	FASTME	((Neurospora_crassa_NEUMTPLCG:0.007555,Neurospora_intermedia_mitochondrial_NEUMTPMCG:0.01615):0.529063,((((((Pseudendoclonium_akinetum_AY359242:0.42766,Monosiga_brevicollis_NC004309:0.424434):0.007035,((((Rhizophydium_AF404306_AF404306:0.411901,(Smittium_culisetae_AY863213:0.357896,Yarrowia_lipolytica_NC002659:0.362851):0.002953):0.008194,((Podospora_anserina_NC001329:0.012681,Podospora_anserina_…
0.4918	0.310703352394	Mito	Tblastx	Eq.5	Eq.2	MIN	NJ	((Neurospora_crassa_NEUMTPLCG:-0.0043,Neurospora_intermedia_mitochondrial_NEUMTPMCG:0.02801):0.55427,(Saccharomyces_cerevisiae_SCE011856:0.42857,((((((Brassica_napus_AP006444:0.24386,Arabidopsis_thaliana_NC001284:0.27593):0.12344,(Nicotiana_tabacum_BA000042:0.38833,Beta_vulgaris_NC002511:0.3831):0.01334):0.02456,Zea_mays_AY506529:0.43935):0.04653,((Rickettsia_NC003103_NC003103:0.14098,Rickettsia_…
0.4672	0.310703352394	Mito	Tblastx	Eq.5	Eq.2	MIN	STC	(Chlamydomonas_eugametos_AF008237:0.335994,((Pedinomonas_minor_AF116775:0.390652,(((Emiliania_huxleyi_NC005332:0.30069,((Cyanidioschyzon_merolae_NC000887:0.223077,(Chondrus_crispus_NC001677:0.160204,Porphyra_purpurea_NC002007:0.2518):0.046053):0.039409,((Thraustochytrium_aureum_AF288091:0.225723,((Ochromonas_danica_AF287134:0.235279,Chrysodidymus_synuroideus_NC002174:0.185164):0.062219,(Cafeteria…
0.4508	0.310703352394	Mito	Tblastx	Eq.5	Eq.2	MIN	UPGMA	(((Physarum_polycephalum_AB027295:0.48985,(((((((((((Scenedesmus_obliquus_AF204057:0.00677,Scenedesmus_obliquus_NC002254:0.00677):0.38251,((((((((((Candida_albicans_AF285261:0.24828,Candida_parapsilosis_MTCPATP9:0.24828):0.06652,Pichia_canadensis_NC001762:0.3148):0.01862,((Hypocrea_jecorina_NC003388:0.21942,Lecanicillium_muscarium_NC004514:0.21942):0.01291,Penicillium_marneffei_NC005256:0.23233):…
0.4016	0.429135801632	Mito	Tblastx	Eq.5	Eq.3	MIN	BIONJ	(((((Saprolegnia_ferax_NC005984:0.127451,Phytophthora_infestans_NC002387:0.099938):0.100022,(Zea_mays_AY506529:0.315435,Thraustochytrium_aureum_AF288091:0.187131):0.01825):0.008111,((Laminaria_digitata_NC004024:0.048717,Pilayella_littoralis_PLI277126:0.096046):0.194963,(Chrysodidymus_synuroideus_NC002174:0.162252,Ochromonas_danica_AF287134:0.199453):0.071306):0.009198):0.008472,Acanthamoeba_caste…
0.377	0.429135801632	Mito	Tblastx	Eq.5	Eq.3	MIN	FASTME	(((Leishmania_tarentolae_NC000894:0.344092,(((((Echinococcus_multilocularis_AB018440:0.020691,Echinococcus_granulosus_AF297617:-0.001483):0.047182,((Taenia_asiatica_AF445798:0.027261,Taenia_solium_AB086256:0.022947):0.014865,Taenia_crassiceps_AF216699:0.043198):0.023676):0.010969,Hymenolepis_diminuta_AF314223:0.096094):0.090621,((Fasciola_hepatica_AF216697:0.100552,Paragonimus_westermani_NC002354…
0.3607	0.429135801632	Mito	Tblastx	Eq.5	Eq.3	MIN	NJ	((Neurospora_crassa_NEUMTPLCG:-0.01077,Neurospora_intermedia_mitochondrial_NEUMTPMCG:0.02166):0.5674,(((Tetrahymena_thermophila_NC003029:0.08804,Tetrahymena_pyriformis_AF160864:0.09333):0.18924,Paramecium_aurelia_MIPAGEN:0.27977):0.10564,(((((((((Plasmodium_falciparum_AY282924:-0.00257,Plasmodium_reichenowi_NC002235:0.00274):0.00862,Plasmodium_vivax_AF055587:-0.0035):0.00642,Plasmodium_relictum_A…
0.3934	0.429135801632	Mito	Tblastx	Eq.5	Eq.3	MIN	STC	(Chlamydomonas_eugametos_AF008237:0.301638,((Scenedesmus_obliquus_AF204057:0.006491,Scenedesmus_obliquus_NC002254:0.005453):0.362236,((((Physarum_polycephalum_AB027295:0.446994,(Neurospora_crassa_NEUMTPLCG:0.002508,Neurospora_intermedia_mitochondrial_NEUMTPMCG:0.008382):0.54756):0.101262,(Paramecium_aurelia_MIPAGEN:0.266844,(Tetrahymena_thermophila_NC003029:0.091179,Tetrahymena_pyriformis_AF16086…
0.3607	0.429135801632	Mito	Tblastx	Eq.5	Eq.3	MIN	UPGMA	((Physarum_polycephalum_AB027295:0.47973,(((((Scenedesmus_obliquus_AF204057:0.00597,Scenedesmus_obliquus_NC002254:0.00597):0.35256,(((((((Candida_albicans_AF285261:0.21877,Candida_parapsilosis_MTCPATP9:0.21877):0.09018,(Pichia_canadensis_NC001762:0.28241,Yarrowia_lipolytica_NC002659:0.28241):0.02655):0.0105,(((Podospora_anserina_NC001329:0.00197,Podospora_anserina_MTPACG:0.00197):0.17165,Penicill…
0.4098	0.305106231405	Mito	Tblastx	Eq.6	Eq.2	MIN	BIONJ	(((Cafeteria_roenbergensis_AF193903:0.484417,Naegleria_gruberi_AF288092:0.564628):0.031123,(Acanthamoeba_castellanii_NC001637:0.390835,Dictyostelium_discoideum_NC000895:0.619552):0.02547):0.021308,(((((((((((Wolbachia_in_Drosophila_melanogaster_NC002978_NC002978:0.237454,Wolbachia_in_Brugia_malayi_TRS_NC006833_NC006833:0.124119):0.382186,(Rickettsia_NC000963_NC000963:0.107184,Rickettsia_NC003103_…
0.4508	0.305106231405	Mito	Tblastx	Eq.6	Eq.2	MIN	FASTME	(((((Phytophthora_infestans_NC002387:0.145259,Saprolegnia_ferax_NC005984:0.224441):0.119805,((Malawimonas_jakobiformis_AF295546:0.451609,(((Mesostigma_viride_AF353999:0.350228,Nephroselmis_olivacea_AF110138:0.253724):0.04071,((Prototheca_wickerhamii_NC001613:0.414667,Pseudendoclonium_akinetum_AY359242:1.077629):0.021093,(Chaetosphaeridium_globosum_AF494279:0.365162,((((Zea_mays_AY506529:1.0889961…
0.4098	0.305106231405	Mito	Tblastx	Eq.6	Eq.2	MIN	NJ	((Ochromonas_danica_AF287134:0.31727,Chrysodidymus_synuroideus_NC002174:0.22822):0.05174,((Phytophthora_infestans_NC002387:0.14137,Saprolegnia_ferax_NC005984:0.22833):0.10821,(((Thraustochytrium_aureum_AF288091:0.32721,((Tetrahymena_thermophila_NC003029:0.08429,Tetrahymena_pyriformis_AF160864:0.11879):0.37763,Paramecium_aurelia_MIPAGEN:0.42371):0.68289):0.04286,(Naegleria_gruberi_AF288092:0.57,Ca…
0.4016	0.305106231405	Mito	Tblastx	Eq.6	Eq.2	MIN	STC	((Neurospora_crassa_NEUMTPLCG:0.000001,Neurospora_intermedia_mitochondrial_NEUMTPMCG:0.096476):6.2668948,(Chlamydomonas_eugametos_AF008237:0.618482,(Pedinomonas_minor_AF116775:0.675828,((Scenedesmus_obliquus_AF204057:0.005777,Scenedesmus_obliquus_NC002254:0.00785):0.772437,((Emiliania_huxleyi_NC005332:0.459491,((Cyanidioschyzon_merolae_NC000887:0.288028,(Chondrus_crispus_NC001677:0.159596,Porphyr…
0.4508	0.305106231405	Mito	Tblastx	Eq.6	Eq.2	MIN	UPGMA	(((Physarum_polycephalum_AB027295:2.0257299,((((((((((Scenedesmus_obliquus_AF204057:0.00681,Scenedesmus_obliquus_NC002254:0.00681):0.75347,((((((((((Candida_albicans_AF285261:0.34314,Candida_parapsilosis_MTCPATP9:0.34314):0.15434,Pichia_canadensis_NC001762:0.49748):0.05502,((Hypocrea_jecorina_NC003388:0.28887,Lecanicillium_muscarium_NC004514:0.28887):0.02402,Penicillium_marneffei_NC005256:0.31289…
0.3607	0.46130983502	Mito	Tblastx	Eq.6	Eq.3	MIN	BIONJ	(((Saprolegnia_ferax_NC005984:0.160645,Phytophthora_infestans_NC002387:0.097335):0.155784,(Laminaria_digitata_NC004024:0.006943,Pilayella_littoralis_PLI277126:0.149433):0.319447):0.007415,(Cafeteria_roenbergensis_AF193903:0.469508,((Paramecium_aurelia_MIPAGEN:0.407061,(Tetrahymena_pyriformis_AF160864:0.11743,Tetrahymena_thermophila_NC003029:0.082691):0.316748):0.659008,Thraustochytrium_aureum_AF2…
0.3115	0.46130983502	Mito	Tblastx	Eq.6	Eq.3	MIN	FASTME	(((Leishmania_tarentolae_NC000894:0.538416,(((Pedinomonas_minor_AF116775:0.64801,((((((Necator_americanus_NC003416:0.059841,Ancylostoma_duodenale_NC003415:0.043847):0.01109,Cooperia_oncophora_AY265417:0.108343):0.028167,Caenorhabditis_elegans_MTCE:0.027655):0.04332,Steinernema_carpocapsae_AY591323:0.101225):0.034066,Ascaris_suum_MTAS:0.030874):0.140013,Strongyloides_stercoralis_SST558163:0.084793…
0.2869	0.46130983502	Mito	Tblastx	Eq.6	Eq.3	MIN	NJ	(Plasmodium_reichenowi_NC002235:-0.19135,(Plasmodium_falciparum_AY282924:0.0015,(Plasmodium_relictum_AY733088:-0.07802,(Haemoproteus_AY733086_AY733086:-0.02604,(Leishmania_tarentolae_NC000894:0.69001,(((((Schizosaccharomyces_octosporus_AF275271:0.3803,Schizosaccharomyces_pombe_NC001326:-0.01849):0.2316,Schizosaccharomyces_japonicus_AF547983:0.81699):0.14515,(Ashbya_gossypii_AE016821:0.40811,(((((…
0.3115	0.46130983502	Mito	Tblastx	Eq.6	Eq.3	MIN	STC	(((Neurospora_crassa_NEUMTPLCG:0.000001,Neurospora_intermedia_mitochondrial_NEUMTPMCG:0.101721):2.1680861,Allomyces_macrogynus_AMU41288:0.447976):2.3782549,(Chlamydomonas_eugametos_AF008237:0.576038,((Scenedesmus_obliquus_AF204057:0.007248,Scenedesmus_obliquus_NC002254:0.004768):0.671157,((Rhizopus_oryzae_AY863212:0.430642,(Mortierella_verticillata_AY863211:0.469584,(Hyaloraphidium_curvatum_AF402…
0.3525	0.46130983502	Mito	Tblastx	Eq.6	Eq.3	MIN	UPGMA	((Physarum_polycephalum_AB027295:1.70682,((((((Scenedesmus_obliquus_AF204057:0.00601,Scenedesmus_obliquus_NC002254:0.00601):0.64365,((((((Candida_albicans_AF285261:0.28772,Candida_parapsilosis_MTCPATP9:0.28772):0.19848,(Pichia_canadensis_NC001762:0.41599,Yarrowia_lipolytica_NC002659:0.41599):0.07021):0.02759,(((Podospora_anserina_NC001329:0.00197,Podospora_anserina_MTPACG:0.00197):0.2113,Penicill…
0.5246	0.378326569442	Mito	Tblastx	Eq.5	Eq.4	MIN	BIONJ	(((((Saprolegnia_ferax_NC005984:0.157819,Phytophthora_infestans_NC002387:0.158826):0.057291,Thraustochytrium_aureum_AF288091:0.234744):0.001548,((Laminaria_digitata_NC004024:0.139352,Pilayella_littoralis_PLI277126:0.144328):0.081682,(Chrysodidymus_synuroideus_NC002174:0.208377,Ochromonas_danica_AF287134:0.209888):0.003201):0.003897):0.005484,((Rhodomonas_salina_NC002572:0.221413,Pseudendoclonium_…
0.5082	0.378326569442	Mito	Tblastx	Eq.5	Eq.4	MIN	FASTME	((Smittium_culisetae_AY863213:0.258761,(((((((Scenedesmus_obliquus_AF204057:0.028845,Scenedesmus_obliquus_NC002254:0.029636):0.211722,(Chlamydomonas_eugametos_AF008237:0.182521,Chlamydomonas_reinhardtii_NC001638:0.199887):0.054641):0.01366,(Pedinomonas_minor_AF116775:0.273443,(Trichinella_spiralis_AF293969:0.28156,(Xiphinema_americanum_NC005928:0.2508,Apis_mellifera_NC001566:0.249512):0.013487):0…
0.5	0.378326569442	Mito	Tblastx	Eq.5	Eq.4	MIN	NJ	(Allomyces_macrogynus_AMU41288:0.18419,(Smittium_culisetae_AY863213:0.25656,((((((Schizosaccharomyces_octosporus_AF275271:0.15597,Schizosaccharomyces_pombe_NC001326:0.15187):0.05178,Schizosaccharomyces_japonicus_AF547983:0.20154):0.03117,(((Candida_albicans_AF285261:0.16288,Candida_parapsilosis_MTCPATP9:0.16664):0.06389,((Ashbya_gossypii_AE016821:0.16598,((((Saccharomyces_cerevisiae_SCE011856:0.1…
0.4262	0.378326569442	Mito	Tblastx	Eq.5	Eq.4	MIN	STC	((Candida_stellata_AY445918:0.029292,((Neurospora_crassa_NEUMTPLCG:0.045454,Neurospora_intermedia_mitochondrial_NEUMTPMCG:0.045454):0.029308,(Podospora_anserina_NC001329:0.045477,Podospora_anserina_MTPACG:0.016992):0.053445):0.257145):0.214322,((Nephroselmis_olivacea_AF110138:0.178418,(Prototheca_wickerhamii_NC001613:0.19164,(Mesostigma_viride_AF353999:0.184052,(Pseudendoclonium_akinetum_AY359242…
0.4672	0.378326569442	Mito	Tblastx	Eq.5	Eq.4	MIN	UPGMA	(((((((((((((((((((((Physarum_polycephalum_AB027295:0.11877,Allomyces_macrogynus_AMU41288:0.11877):0.06938,Penicillium_marneffei_NC005256:0.18815):0.0118,(Hypocrea_jecorina_NC003388:0.13719,Lecanicillium_muscarium_NC004514:0.13719):0.06277):0.02532,(Mortierella_verticillata_AY863211:0.21237,Rhizopus_oryzae_AY863212:0.21237):0.0129):0.00609,((Schizophyllum_commune_AF402141:0.18402,Crinipellis_pern…
0.5164	0.389047656909	Mito	Tblastx	Eq.6	Eq.4	MIN	BIONJ	(((Rhodomonas_salina_NC002572:0.292399,Pseudendoclonium_akinetum_AY359242:0.327262):0.013828,(((((((Beta_vulgaris_NC002511:0.103948,Nicotiana_tabacum_BA000042:0.107529):0.011969,((Arabidopsis_thaliana_NC001284:0.068716,Brassica_napus_AP006444:0.069285):0.04219,Zea_mays_AY506529:0.12692):0.005243):0.067982,(Marchantia_polymorpha_NC001660:0.177871,(Chara_vulgaris_AY267353:0.177631,Chaetosphaeridium…
0.4918	0.389047656909	Mito	Tblastx	Eq.6	Eq.4	MIN	FASTME	((Allomyces_macrogynus_AMU41288:0.304346,(((((((((((Echinococcus_multilocularis_AB018440:0.13931,Echinococcus_granulosus_AF297617:0.156433):0.079477,((Taenia_asiatica_AF445798:0.148086,Taenia_solium_AB086256:0.150541):0.051975,Taenia_crassiceps_AF216699:0.221609):0.012232):0.038647,Hymenolepis_diminuta_AF314223:0.248829):0.120675,(Fasciola_hepatica_AF216697:0.314391,Paragonimus_westermani_NC00235…
0.5246	0.389047656909	Mito	Tblastx	Eq.6	Eq.4	MIN	NJ	(Rhizophydium_AF404306_AF404306:0.34845,(Allomyces_macrogynus_AMU41288:0.29163,(((((((Plasmodium_falciparum_AY282924:0.0393,Plasmodium_falciparum_NC002375:0.03953):0.00664,Plasmodium_reichenowi_NC002235:0.04547):0.05818,((Haemoproteus_AY733086_AY733086:0.07664,((Plasmodium_relictum_AY733088:0.03699,Plasmodium_relictum_AY733090:0.03931):0.00344,Plasmodium_relictum_AY733089:0.03876):0.02268):0.0274…
0.4508	0.389047656909	Mito	Tblastx	Eq.6	Eq.4	MIN	STC	((Candida_stellata_AY445918:0.000001,(Podospora_anserina_NC001329:0.000001,(Podospora_anserina_MTPACG:0.000001,(Neurospora_crassa_NEUMTPLCG:0.047655,Neurospora_intermedia_mitochondrial_NEUMTPMCG:0.047655):0.560265):0.105373):0.168635):0.364028,((Nephroselmis_olivacea_AF110138:0.220907,(Prototheca_wickerhamii_NC001613:0.245774,(Mesostigma_viride_AF353999:0.232448,((Malawimonas_jakobiformis_AF29554…
0.459	0.389047656909	Mito	Tblastx	Eq.6	Eq.4	MIN	UPGMA	(((((((((((((((((((((((((((((((Physarum_polycephalum_AB027295:0.1356,Allomyces_macrogynus_AMU41288:0.1356):0.1101,Rhizopus_oryzae_AY863212:0.2457):0.0256,(((Mesostigma_viride_AF353999:0.23473,Prototheca_wickerhamii_NC001613:0.23473):0.0005,(((Chaetosphaeridium_globosum_AF494279:0.18316,(Chara_vulgaris_AY267353:0.17689,Marchantia_polymorpha_NC001660:0.17689):0.00627):0.00908,(((Brassica_napus_AP00…
0.123	0.50706975529	Mito	MtrComb	Eq.5	Eq.1	AVG	BIONJ	((((Strongyloides_stercoralis_SST558163:0.037479,Ashbya_gossypii_AE016821:0.004378):0.062145,(((Schistosoma_mansoni_NC002545:0.06551,Yarrowia_lipolytica_NC002659:0.069517):0.051557,Scenedesmus_obliquus_AF204057:0.033823):0.02396,Scenedesmus_obliquus_NC002254:0.059553):0.031688):0.028061,(((Harpochytrium_NC004760_NC004760:0.00544,Harpochytrium_NC004623_NC004623:-0.001342):0.014558,Monoblepharella_…
0.123	0.50706975529	Mito	MtrComb	Eq.5	Eq.1	AVG	FASTME	((((Spadella_cephaloptera_NC006386:0.015588,Prototheca_wickerhamii_NC001613:0.128609):0.056717,(((((((Terebratulina_retusa_NC000941:0.083102,(Trichinella_spiralis_AF293969:0.086158,Malawimonas_jakobiformis_AF295546:0.148558):0.067421):0.046594,((((Paragonimus_westermani_NC002354:0.000533,(Schistosoma_japonicum_NC002544:0.004185,Schistosoma_mekongi_AF217449:0.004553):0.031236):0.029962,(((Taenia_c…
0.123	0.50706975529	Mito	MtrComb	Eq.5	Eq.1	AVG	NJ	(Leishmania_tarentolae_NC000894:0.10428,(Nephroselmis_olivacea_AF110138:0.12128,(Schizophyllum_commune_AF402141:0.08661,(Mesostigma_viride_AF353999:0.18043,((Porphyra_purpurea_NC002007:0.17952,Chrysodidymus_synuroideus_NC002174:0.12139):0.01875,(((Brassica_napus_AP006444:0.12091,(Rickettsia_NC003103_NC003103:0.02459,Rickettsia_NC000963_NC000963:0.03286):0.10331):0.04717,Paramecium_aurelia_MIPAGEN…
0.0492	0.50706975529	Mito	MtrComb	Eq.5	Eq.1	AVG	STC	((Neurospora_crassa_NEUMTPLCG:0.019204,Neurospora_intermedia_mitochondrial_NEUMTPMCG:0.102131):0.606129,((((Onchocerca_volvulus_NC001861:0.000001,(Dirofilaria_immitis_NC005305:0.000001,Brugia_malayi_NC004298:0.047481):0.051437):0.063324,(Chrysodidymus_synuroideus_NC002174:0.063567,((Schistosoma_japonicum_NC002544:0.036968,(Trichinella_spiralis_AF293969:0.098781,(Schistosoma_mekongi_AF217449:0.000…
0.1475	0.50706975529	Mito	MtrComb	Eq.5	Eq.1	AVG	UPGMA	(((((((((((Physarum_polycephalum_AB027295:0.02671,Spadella_cephaloptera_NC006386:0.02671):0.0636,Prototheca_wickerhamii_NC001613:0.09031):0.04264,Chrysodidymus_synuroideus_NC002174:0.13295):0.02264,Porphyra_purpurea_NC002007:0.15559):0.01066,Nicotiana_tabacum_BA000042:0.16625):0.01142,(((Schizophyllum_commune_AF402141:0.10297,Wolbachia_in_Drosophila_melanogaster_NC002978_NC002978:0.10297):0.02211…
0.1148	0.547670299875	Mito	MtrComb	Eq.6	Eq.1	AVG	BIONJ	((Plasmodium_falciparum_NC002375:0.002756,Plasmodium_relictum_AY733088:0.001532):0.001705,(((((Wolbachia_in_Brugia_malayi_TRS_NC006833_NC006833:0.046255,Kluyveromyces_lactis_AY654900:0.01345):0.035067,Arabidopsis_thaliana_NC001284:0.006159):0.111687,Plasmodium_falciparum_AY282924:-0.032904):0.036529,(Monosiga_brevicollis_NC004309:0.027739,Plasmodium_relictum_AY733089:-0.003076):0.004073):0.002578…
0.123	0.547670299875	Mito	MtrComb	Eq.6	Eq.1	AVG	FASTME	(((((Nephroselmis_olivacea_AF110138:0.049248,(((((Cyanidioschyzon_merolae_NC000887:0.037329,(Candida_glabrata_CGL511533:0.01114,(Kluyveromyces_thermotolerans_AJ634268:0.006135,((Chaetosphaeridium_globosum_AF494279:0.039116,(((Tetrahymena_thermophila_NC003029:0.009671,Tetrahymena_pyriformis_AF160864:-0.003045):0.040755,(((((Ancylostoma_duodenale_NC003415:0.0031,Necator_americanus_NC003416:-0.00220…
0.0984	0.547670299875	Mito	MtrComb	Eq.6	Eq.1	AVG	NJ	(Leishmania_tarentolae_NC000894:0.06818,(Rickettsia_NC003103_NC003103:-0.00144,(Nephroselmis_olivacea_AF110138:0.03129,(Schizophyllum_commune_AF402141:0.0045,(((((Malawimonas_jakobiformis_AF295546:0.03423,Spadella_cephaloptera_NC006386:-0.012):0.04541,((Kluyveromyces_lactis_AY654900:0.01359,Wolbachia_in_Brugia_malayi_TRS_NC006833_NC006833:0.04611):0.03661,Arabidopsis_thaliana_NC001284:0.00618):0.…
0.0328	0.547670299875	Mito	MtrComb	Eq.6	Eq.1	AVG	STC	(((Neurospora_crassa_NEUMTPLCG:0.000001,Neurospora_intermedia_mitochondrial_NEUMTPMCG:0.064332):0.433896,Candida_stellata_AY445918:0.064565):0.211955,(Paramecium_aurelia_MIPAGEN:0.121243,((((Plasmodium_falciparum_AY282924:0.000001,(Plasmodium_falciparum_NC002375:0.000001,(Schistosoma_japonicum_NC002544:0.010687,(Loligo_bleekeri_NC002507:0.073256,(Urechis_caupo_NC006379:0.000001,(Plasmodium_vivax_…
0.1393	0.547670299875	Mito	MtrComb	Eq.6	Eq.1	AVG	UPGMA	(((((((((((Physarum_polycephalum_AB027295:0.00722,Spadella_cephaloptera_NC006386:0.00722):0.02013,Prototheca_wickerhamii_NC001613:0.02736):0.02651,Nicotiana_tabacum_BA000042:0.05386):0.00868,Porphyra_purpurea_NC002007:0.06254):0.00464,(Mesostigma_viride_AF353999:0.0547,((Schizophyllum_commune_AF402141:0.03139,Wolbachia_in_Drosophila_melanogaster_NC002978_NC002978:0.03139):0.0075,Nephroselmis_oliv…
0.123	0.503324655829	Mito	MtrComb	Eq.5	Eq.1	MAX	BIONJ	(((((((((Montipora_cactus_NC006902:0.011264,Anacropora_matthai_NC006898:0.005381):0.013461,Acropora_tenuis_NC003522:0.026114):0.042509,Kluyveromyces_thermotolerans_AJ634268:0.035282):0.009595,Candida_glabrata_CGL511533:0.036418):0.033229,((Metridium_senile_NC000933:0.046506,Rhizophydium_AF404306_AF404306:0.100869):0.034452,(Emiliania_huxleyi_NC005332:0.062292,Chlamydomonas_eugametos_AF008237:0.04…
0.123	0.503324655829	Mito	MtrComb	Eq.5	Eq.1	MAX	FASTME	(((Spadella_cephaloptera_NC006386:0.053493,(Porphyra_purpurea_NC002007:0.155557,Chrysodidymus_synuroideus_NC002174:0.148065):0.019159):0.018509,(Mesostigma_viride_AF353999:0.152387,((((((((((Terebratulina_retusa_NC000941:0.075301,Cafeteria_roenbergensis_AF193903:0.088119):0.02386,(Balanoglossus_carnosus_AF051097:0.016614,Homo_sapiens_HUMMTCG:0.009273):0.051069):0.044261,Acanthamoeba_castellanii_N…
0.1393	0.503324655829	Mito	MtrComb	Eq.5	Eq.1	MAX	NJ	(Leishmania_tarentolae_NC000894:0.16343,(Nephroselmis_olivacea_AF110138:0.10563,((Mesostigma_viride_AF353999:0.12374,Xiphinema_americanum_NC005928:0.11665):0.05785,(Nicotiana_tabacum_BA000042:0.16294,((Porphyra_purpurea_NC002007:0.17747,Chrysodidymus_synuroideus_NC002174:0.12615):0.04332,(((Schizophyllum_commune_AF402141:0.1226,Paramecium_aurelia_MIPAGEN:0.03471):0.0074,(Brassica_napus_AP006444:0…
0.0328	0.503324655829	Mito	MtrComb	Eq.5	Eq.1	MAX	STC	((Neurospora_crassa_NEUMTPLCG:0.022022,Neurospora_intermedia_mitochondrial_NEUMTPMCG:0.104949):0.596232,(Loligo_bleekeri_NC002507:0.223582,((Xiphinema_americanum_NC005928:0.112813,(Echinococcus_granulosus_AF297617:0.000001,(Podospora_anserina_NC001329:0.000001,(Tetrahymena_pyriformis_AF160864:0.139834,(Balanoglossus_carnosus_AF051097:0.080201,(Asterias_amurensis_AB183559:0.068125,(Cafeteria_roenb…
0.1475	0.503324655829	Mito	MtrComb	Eq.5	Eq.1	MAX	UPGMA	((((((((((((Physarum_polycephalum_AB027295:0.02738,Spadella_cephaloptera_NC006386:0.02738):0.07488,Prototheca_wickerhamii_NC001613:0.10226):0.03897,Chrysodidymus_synuroideus_NC002174:0.14122):0.01628,Porphyra_purpurea_NC002007:0.1575):0.01235,Mesostigma_viride_AF353999:0.16985):0.00385,Nicotiana_tabacum_BA000042:0.1737):0.00745,(Schizophyllum_commune_AF402141:0.11637,Pseudendoclonium_akinetum_AY3…
0.1148	0.540225801154	Mito	MtrComb	Eq.6	Eq.1	MAX	BIONJ	(((Monosiga_brevicollis_NC004309:0.033998,Plasmodium_relictum_AY733089:-0.005584):0.007633,Plasmodium_falciparum_NC002375:0.002848):0.001808,((((Harpochytrium_NC004760_NC004760:-0.000998,Monoblepharella_NC004624_NC004624:0.015782):0.00267,Harpochytrium_NC004623_NC004623:-0.000642):0.030111,Haemoproteus_AY733086_AY733086:-0.003059):0.003695,(Plasmodium_relictum_AY733088:0.001852,Plasmodium_falcipa…
0.0574	0.540225801154	Mito	MtrComb	Eq.6	Eq.1	MAX	FASTME	((Malawimonas_jakobiformis_AF295546:0.096264,Leishmania_tarentolae_NC000894:0.078531):0.080482,((((Kluyveromyces_lactis_AY654900:-0.008199,Wolbachia_in_Brugia_malayi_TRS_NC006833_NC006833:0.070032):0.077196,Spadella_cephaloptera_NC006386:-0.019045):0.021364,Prototheca_wickerhamii_NC001613:0.051631):0.031897,((Porphyra_purpurea_NC002007:0.06516,((((Paramecium_aurelia_MIPAGEN:0.009786,(((Pilayella_…
0.082	0.540225801154	Mito	MtrComb	Eq.6	Eq.1	MAX	NJ	((Kluyveromyces_lactis_AY654900:0.00773,Leishmania_tarentolae_NC000894:0.08177):0.06635,((Malawimonas_jakobiformis_AF295546:0.04228,Spadella_cephaloptera_NC006386:-0.01873):0.06629,(Prototheca_wickerhamii_NC001613:0.04241,((Pseudendoclonium_akinetum_AY359242:0.06692,((Arabidopsis_thaliana_NC001284:0.00968,Wolbachia_in_Brugia_malayi_TRS_NC006833_NC006833:0.08718):0.07515,(Marchantia_polymorpha_NC0…
0.0164	0.540225801154	Mito	MtrComb	Eq.6	Eq.1	MAX	STC	((Neurospora_crassa_NEUMTPLCG:0.000001,Neurospora_intermedia_mitochondrial_NEUMTPMCG:0.065292):0.699391,((Leishmania_tarentolae_NC000894:0.16983,(Lecanicillium_muscarium_NC004514:0.000001,(Tetrahymena_thermophila_NC003029:0.000001,(Tetrahymena_pyriformis_AF160864:0.000001,(Chlamydomonas_reinhardtii_NC001638:0.040779,(Cyanidioschyzon_merolae_NC000887:0.048412,(Wolbachia_in_Drosophila_melanogaster_…
0.1475	0.540225801154	Mito	MtrComb	Eq.6	Eq.1	MAX	UPGMA	((((((((((Physarum_polycephalum_AB027295:0.00739,Spadella_cephaloptera_NC006386:0.00739):0.02446,Prototheca_wickerhamii_NC001613:0.03185):0.02585,Nicotiana_tabacum_BA000042:0.0577):0.01142,(Mesostigma_viride_AF353999:0.05614,((Schizophyllum_commune_AF402141:0.03733,Nephroselmis_olivacea_AF110138:0.03733):0.00487,Wolbachia_in_Drosophila_melanogaster_NC002978_NC002978:0.0422):0.01393):0.01298):0.00…
0.1066	0.514142609095	Mito	MtrComb	Eq.5	Eq.1	MIN	BIONJ	(((Allomyces_macrogynus_AMU41288:0.071729,((Chlamydomonas_reinhardtii_NC001638:-0.026522,(Neurospora_intermedia_mitochondrial_NEUMTPMCG:0.058419,Neurospora_crassa_NEUMTPLCG:0.05728):0.496865):0.113956,Schizosaccharomyces_japonicus_AF547983:-0.002472):0.045528):0.023579,Reclinomonas_americana_AF007261:0.042254):0.044163,((((Cooperia_oncophora_AY265417:0.000033,((Caenorhabditis_elegans_MTCE:0.00645…
0.0984	0.514142609095	Mito	MtrComb	Eq.5	Eq.1	MIN	FASTME	(((((Nephroselmis_olivacea_AF110138:0.144333,((((((Brassica_napus_AP006444:0.11123,(Rickettsia_NC003103_NC003103:0.014922,Rickettsia_NC000963_NC000963:0.036256):0.115366):0.038435,(Kluyveromyces_lactis_AY654900:-0.008424,(Arabidopsis_thaliana_NC001284:0.131961,Wolbachia_in_Brugia_malayi_TRS_NC006833_NC006833:0.132528):0.059099):0.073562):0.030567,(Prototheca_wickerhamii_NC001613:0.105148,Spadella…
0.123	0.514142609095	Mito	MtrComb	Eq.5	Eq.1	MIN	NJ	(Leishmania_tarentolae_NC000894:0.04334,(Mesostigma_viride_AF353999:0.15467,(Nephroselmis_olivacea_AF110138:0.14708,(Schizophyllum_commune_AF402141:0.07666,(Wolbachia_in_Drosophila_melanogaster_NC002978_NC002978:0.07984,((Porphyra_purpurea_NC002007:0.18045,Chrysodidymus_synuroideus_NC002174:0.11775):0.04421,(((((Malawimonas_jakobiformis_AF295546:0.07131,Spadella_cephaloptera_NC006386:0.00918):0.1…
0.0492	0.514142609095	Mito	MtrComb	Eq.5	Eq.1	MIN	STC	((Neurospora_crassa_NEUMTPLCG:0.057849,Neurospora_intermedia_mitochondrial_NEUMTPMCG:0.057849):0.650285,(Paramecium_aurelia_MIPAGEN:0.260544,((Laminaria_digitata_NC004024:0.0428,((Taenia_crassiceps_AF216699:0.017252,((Ascaris_suum_MTAS:0.057353,(Taenia_solium_AB086256:0.000001,(Penicillium_marneffei_NC005256:0.002105,(Podospora_anserina_NC001329:0.030594,(Balanoglossus_carnosus_AF051097:0.000001,…
0.1475	0.514142609095	Mito	MtrComb	Eq.5	Eq.1	MIN	UPGMA	(((((((((Physarum_polycephalum_AB027295:0.02604,Spadella_cephaloptera_NC006386:0.02604):0.05232,Prototheca_wickerhamii_NC001613:0.07836):0.06072,Nicotiana_tabacum_BA000042:0.13908):0.02031,((Brassica_napus_AP006444:0.07342,Kluyveromyces_lactis_AY654900:0.07342):0.04863,(Rickettsia_NC003103_NC003103:0.02559,Rickettsia_NC000963_NC000963:0.02559):0.09646):0.03735):0.02531,Porphyra_purpurea_NC002007:…
0.0902	0.55425579046	Mito	MtrComb	Eq.6	Eq.1	MIN	BIONJ	(Haemoproteus_AY733086_AY733086:0.001664,((((Monosiga_brevicollis_NC004309:0.017446,Plasmodium_vivax_AF055587:-0.004841):0.008041,Pedinomonas_minor_AF116775:0.006553):0.006542,Plasmodium_relictum_AY733089:0.002512):0.000958,Plasmodium_reichenowi_NC002235:0.001335):0.000409,(((((((((((((Urechis_caupo_NC006379:0.004859,(((((((((((((Terebratulina_retusa_NC000941:0.007329,Paragonimus_westermani_NC002…
0.0984	0.55425579046	Mito	MtrComb	Eq.6	Eq.1	MIN	FASTME	(((((((Schizophyllum_commune_AF402141:0.01545,Pseudendoclonium_akinetum_AY359242:0.045975):0.027176,Paramecium_aurelia_MIPAGEN:-0.002682):0.005169,((((((((((((Plasmodium_vivax_AF055587:0.009961,Yarrowia_lipolytica_NC002659:0.017912):0.012387,Pichia_canadensis_NC001762:0.0267):0.012929,Cafeteria_roenbergensis_AF193903:0.025755):0.007604,(((((Scenedesmus_obliquus_AF204057:0.015706,Scenedesmus_obliq…
0.0738	0.55425579046	Mito	MtrComb	Eq.6	Eq.1	MIN	NJ	(Leishmania_tarentolae_NC000894:0.02525,(Rickettsia_NC003103_NC003103:0.00923,(Mesostigma_viride_AF353999:0.05354,(Schizophyllum_commune_AF402141:0.00589,(Wolbachia_in_Drosophila_melanogaster_NC002978_NC002978:0.02814,(Crinipellis_perniciosa_NC005927:0.01301,((Chara_vulgaris_AY267353:-0.00817,(((Neurospora_crassa_NEUMTPLCG:0.01569,Neurospora_intermedia_mitochondrial_NEUMTPMCG:0.01618):0.62019,Chl…
0.0328	0.55425579046	Mito	MtrComb	Eq.6	Eq.1	MIN	STC	((Paramecium_aurelia_MIPAGEN:0.116177,((((Taenia_solium_AB086256:0.000001,(Onchocerca_volvulus_NC001861:0.000001,(Schistosoma_japonicum_NC002544:0.000001,(Loligo_bleekeri_NC002507:0.016845,(Chrysodidymus_synuroideus_NC002174:0.000001,(Laminaria_digitata_NC004024:0.029865,(Brugia_malayi_NC004298:0.000001,(Dirofilaria_immitis_NC005305:0.000001,(Taenia_crassiceps_AF216699:0.000001,(Ascaris_suum_MTAS…
0.1475	0.55425579046	Mito	MtrComb	Eq.6	Eq.1	MIN	UPGMA	(((((((((Physarum_polycephalum_AB027295:0.00706,Spadella_cephaloptera_NC006386:0.00706):0.0158,Prototheca_wickerhamii_NC001613:0.02286):0.0184,Chrysodidymus_synuroideus_NC002174:0.04127):0.01423,Porphyra_purpurea_NC002007:0.0555):0.00322,Nicotiana_tabacum_BA000042:0.05872):0.00955,((Brassica_napus_AP006444:0.02084,Kluyveromyces_lactis_AY654900:0.02084):0.01776,(Rickettsia_NC003103_NC003103:0.0066…
0.5574	0.294636346295	Mito	MtrComb	Eq.5	Eq.2	AVG	BIONJ	(((((((((Cafeteria_roenbergensis_AF193903:0.331862,((Saprolegnia_ferax_NC005984:0.20275,Phytophthora_infestans_NC002387:0.194885):0.099942,(Chrysodidymus_synuroideus_NC002174:0.261149,Ochromonas_danica_AF287134:0.269551):0.039507):0.013339):0.003996,Thraustochytrium_aureum_AF288091:0.319705):0.002254,(Laminaria_digitata_NC004024:0.190577,Pilayella_littoralis_PLI277126:0.213596):0.133272):0.003649…
0.5246	0.294636346295	Mito	MtrComb	Eq.5	Eq.2	AVG	FASTME	((((((Brassica_napus_AP006444:0.204994,Arabidopsis_thaliana_NC001284:0.229676):0.107641,(Nicotiana_tabacum_BA000042:0.319759,Beta_vulgaris_NC002511:0.325203):0.007752):0.023535,Zea_mays_AY506529:0.366076):0.028492,Marchantia_polymorpha_NC001660:0.378287):0.022936,(((Tetrahymena_thermophila_NC003029:0.149166,Tetrahymena_pyriformis_AF160864:0.149316):0.19121,Paramecium_aurelia_MIPAGEN:0.34059):0.06…
0.5492	0.294636346295	Mito	MtrComb	Eq.5	Eq.2	AVG	NJ	(((((Brassica_napus_AP006444:0.21178,Arabidopsis_thaliana_NC001284:0.22289):0.10734,(Nicotiana_tabacum_BA000042:0.3235,Beta_vulgaris_NC002511:0.32146):0.00806):0.02683,Zea_mays_AY506529:0.36278):0.05009,((Rickettsia_NC003103_NC003103:0.1254,Rickettsia_NC000963_NC000963:0.12604):0.23103,(Wolbachia_in_Brugia_malayi_TRS_NC006833_NC006833:0.14383,Wolbachia_in_Drosophila_melanogaster_NC002978_NC002978…
0.4836	0.294636346295	Mito	MtrComb	Eq.5	Eq.2	AVG	STC	(Chlamydomonas_eugametos_AF008237:0.350118,((Pedinomonas_minor_AF116775:0.381428,((Scenedesmus_obliquus_AF204057:0.02473,Scenedesmus_obliquus_NC002254:0.024995):0.365298,((Hyaloraphidium_curvatum_AF402142:0.334031,(Monoblepharella_NC004624_NC004624:0.30008,(Harpochytrium_NC004623_NC004623:0.125066,Harpochytrium_NC004760_NC004760:0.105942):0.11417):0.072806):0.034844,((Cryptococcus_neoformans_NC00…
0.5164	0.294636346295	Mito	MtrComb	Eq.5	Eq.2	AVG	UPGMA	(((Physarum_polycephalum_AB027295:0.41264,((((((((((Scenedesmus_obliquus_AF204057:0.02486,Scenedesmus_obliquus_NC002254:0.02486):0.35534,((((((((((((((Ochromonas_danica_AF287134:0.26535,Chrysodidymus_synuroideus_NC002174:0.26535):0.03654,(Phytophthora_infestans_NC002387:0.19882,Saprolegnia_ferax_NC005984:0.19882):0.10307):0.0144,Thraustochytrium_aureum_AF288091:0.31629):0.00977,Cafeteria_roenberg…
0.418	0.378658544752	Mito	MtrComb	Eq.5	Eq.3	AVG	BIONJ	((Allomyces_macrogynus_AMU41288:0.360234,(((Harpochytrium_NC004760_NC004760:0.066697,Monoblepharella_NC004624_NC004624:0.124831):0.019877,Harpochytrium_NC004623_NC004623:0.107212):0.184406,Hyaloraphidium_curvatum_AF402142:0.314039):0.038099):0.007665,(((((Candida_parapsilosis_MTCPATP9:0.23343,Candida_albicans_AF285261:0.249185):0.099299,(((((Saccharomyces_servazzii_NC004918:0.260064,(Saccharomyce…
0.4262	0.378658544752	Mito	MtrComb	Eq.5	Eq.3	AVG	FASTME	(((Tetrahymena_thermophila_NC003029:0.147894,Tetrahymena_pyriformis_AF160864:0.149):0.185461,Paramecium_aurelia_MIPAGEN:0.334024):0.058949,(((((Trichinella_spiralis_AF293969:0.369559,((Pseudendoclonium_akinetum_AY359242:0.355576,Xiphinema_americanum_NC005928:0.347774):0.003468,(Apis_mellifera_NC001566:0.354521,((Loligo_bleekeri_NC002507:0.310013,((Lumbricus_terrestris_LTU24570:0.267285,Urechis_ca…
0.4344	0.378658544752	Mito	MtrComb	Eq.5	Eq.3	AVG	NJ	(((Tetrahymena_thermophila_NC003029:0.14736,Tetrahymena_pyriformis_AF160864:0.14954):0.18485,Paramecium_aurelia_MIPAGEN:0.33464):0.05777,(Leishmania_tarentolae_NC000894:0.38801,((((((Echinococcus_multilocularis_AB018440:0.04978,Echinococcus_granulosus_AF297617:0.04723):0.11532,((Taenia_asiatica_AF445798:0.05568,Taenia_solium_AB086256:0.05999):0.07471,Taenia_crassiceps_AF216699:0.13161):0.03071):0…
0.4262	0.378658544752	Mito	MtrComb	Eq.5	Eq.3	AVG	STC	(Chlamydomonas_eugametos_AF008237:0.342729,((((Cryptococcus_neoformans_NC004336:0.275887,Rhizopus_oryzae_AY863212:0.317586):0.022721,(Pseudendoclonium_akinetum_AY359242:0.362806,((Hyaloraphidium_curvatum_AF402142:0.310953,(Monoblepharella_NC004624_NC004624:0.138168,(Harpochytrium_NC004623_NC004623:0.097231,Harpochytrium_NC004760_NC004760:0.06115):0.037496):0.17972):0.044628,(((Wolbachia_in_Brugia…
0.4344	0.378658544752	Mito	MtrComb	Eq.5	Eq.3	AVG	UPGMA	((Physarum_polycephalum_AB027295:0.40875,((((((((((Scenedesmus_obliquus_AF204057:0.02423,Scenedesmus_obliquus_NC002254:0.02423):0.33151,(Chlamydomonas_eugametos_AF008237:0.31627,Chlamydomonas_reinhardtii_NC001638:0.31627):0.03948):0.00897,((((((((((((((((((((((((Ochromonas_danica_AF287134:0.25001,Chrysodidymus_synuroideus_NC002174:0.25001):0.04434,(Reclinomonas_americana_AF007261:0.28249,(Phytoph…
0.4016	0.447047746855	Mito	MtrComb	Eq.6	Eq.2	AVG	BIONJ	(Rhodomonas_salina_NC002572:0.077918,((((((((((Wolbachia_in_Drosophila_melanogaster_NC002978_NC002978:0.024693,Wolbachia_in_Brugia_malayi_TRS_NC006833_NC006833:0.007915):0.081451,(Rickettsia_NC000963_NC000963:0.006679,Rickettsia_NC003103_NC003103:0.021706):0.087173):0.151083,((((Beta_vulgaris_NC002511:0.054291,Nicotiana_tabacum_BA000042:0.065656):0.008192,Zea_mays_AY506529:0.090782):0.019723,(Ara…
0.418	0.447047746855	Mito	MtrComb	Eq.6	Eq.2	AVG	FASTME	(((((((Acanthamoeba_castellanii_NC001637:0.066516,((((Scenedesmus_obliquus_AF204057:0.001775,Scenedesmus_obliquus_NC002254:0.001956):0.131639,(Chlamydomonas_eugametos_AF008237:0.115209,Leishmania_tarentolae_NC000894:0.195346):0.01246):0.027965,Naegleria_gruberi_AF288092:0.070439):0.006856,Dictyostelium_discoideum_NC000895:0.077041):0.00608):0.00646,(Rhodomonas_salina_NC002572:0.074225,(((((Hyalor…
0.4098	0.447047746855	Mito	MtrComb	Eq.6	Eq.2	AVG	NJ	(Dictyostelium_discoideum_NC000895:0.07667,(Acanthamoeba_castellanii_NC001637:0.06621,((Naegleria_gruberi_AF288092:0.07533,((Tetrahymena_thermophila_NC003029:0.00501,Tetrahymena_pyriformis_AF160864:0.02582):0.04432,Paramecium_aurelia_MIPAGEN:0.08987):0.06894):0.00462,(Cafeteria_roenbergensis_AF193903:0.06651,((Phytophthora_infestans_NC002387:0.02103,Saprolegnia_ferax_NC005984:0.02591):0.01829,(((…
0.2705	0.447047746855	Mito	MtrComb	Eq.6	Eq.2	AVG	STC	((Neurospora_crassa_NEUMTPLCG:0.000001,Neurospora_intermedia_mitochondrial_NEUMTPMCG:0.029143):0.784899,((((Wolbachia_in_Brugia_malayi_TRS_NC006833_NC006833:0.012586,Wolbachia_in_Drosophila_melanogaster_NC002978_NC002978:0.020022):0.083533,(Rickettsia_NC003103_NC003103:0.020854,Rickettsia_NC000963_NC000963:0.00753):0.080394):0.133706,((Chaetosphaeridium_globosum_AF494279:0.035009,(((Reclinomonas_…
0.5164	0.447047746855	Mito	MtrComb	Eq.6	Eq.2	AVG	UPGMA	((((Physarum_polycephalum_AB027295:0.21258,(((((((((Scenedesmus_obliquus_AF204057:0.00187,Scenedesmus_obliquus_NC002254:0.00187):0.11337,(Chlamydomonas_eugametos_AF008237:0.06969,Chlamydomonas_reinhardtii_NC001638:0.06969):0.04554):0.01874,((((Schizosaccharomyces_octosporus_AF275271:0.04188,Schizosaccharomyces_pombe_NC001326:0.04188):0.04943,Schizosaccharomyces_japonicus_AF547983:0.09131):0.01798…
0.3852	0.482765271123	Mito	MtrComb	Eq.6	Eq.3	AVG	BIONJ	(((((Wolbachia_in_Drosophila_melanogaster_NC002978_NC002978:0.016171,Wolbachia_in_Brugia_malayi_TRS_NC006833_NC006833:0.013662):0.084028,Reclinomonas_americana_AF007261:0.04581):0.003767,(((Porphyra_purpurea_NC002007:0.055937,Chondrus_crispus_NC001677:0.023653):0.020818,Cyanidioschyzon_merolae_NC000887:0.052094):0.012297,Malawimonas_jakobiformis_AF295546:0.061489):0.002385):0.003962,(((((((Beta_v…
0.4344	0.482765271123	Mito	MtrComb	Eq.6	Eq.3	AVG	FASTME	((((((Leishmania_tarentolae_NC000894:0.198222,((((((Ascaris_suum_MTAS:0.015155,(Steinernema_carpocapsae_AY591323:0.028867,(((Necator_americanus_NC003416:0.012892,Ancylostoma_duodenale_NC003415:0.013174):0.002085,Cooperia_oncophora_AY265417:0.020676):0.006644,Caenorhabditis_elegans_MTCE:0.018651):0.002813):0.01155):0.022172,Strongyloides_stercoralis_SST558163:0.033485):0.017018,(Onchocerca_volvulu…
0.3443	0.482765271123	Mito	MtrComb	Eq.6	Eq.3	AVG	NJ	(((((Plasmodium_falciparum_AY282924:0.00467,Plasmodium_reichenowi_NC002235:-0.00426):0.00851,Plasmodium_vivax_AF055587:-0.00675):0.00449,Plasmodium_relictum_AY733089:-0.00313):0.00736,((Haemoproteus_AY733086_AY733086:-0.00397,(Plasmodium_relictum_AY733088:-0.01046,Plasmodium_falciparum_NC002375:0.01265):0.00538):0.00329,Plasmodium_relictum_AY733090:-0.00333):0.00814):0.03512,((((((Leishmania_tare…
0.2869	0.482765271123	Mito	MtrComb	Eq.6	Eq.3	AVG	STC	((Neurospora_crassa_NEUMTPLCG:0.000001,Neurospora_intermedia_mitochondrial_NEUMTPMCG:0.003336):0.752756,((Plasmodium_reichenowi_NC002235:0.000001,Physarum_polycephalum_AB027295:0.276164):0.01905,(((Pedinomonas_minor_AF116775:0.129428,(((Emiliania_huxleyi_NC005332:0.095141,(Leptorhynchoides_thecatus_AY562383:0.121687,(Axinella_corrugata_AY791693:0.043995,(Pseudendoclonium_akinetum_AY359242:0.10174…
0.4426	0.482765271123	Mito	MtrComb	Eq.6	Eq.3	AVG	UPGMA	(((Physarum_polycephalum_AB027295:0.21132,((((((((Scenedesmus_obliquus_AF204057:0.00223,Scenedesmus_obliquus_NC002254:0.00223):0.11332,(Chlamydomonas_eugametos_AF008237:0.07466,Chlamydomonas_reinhardtii_NC001638:0.07466):0.04089):0.01405,(((((((((((((((((Ochromonas_danica_AF287134:0.04075,Chrysodidymus_synuroideus_NC002174:0.04075):0.01553,(Reclinomonas_americana_AF007261:0.0524,(Phytophthora_inf…
0.2213	0.514435776568	Mito	MtrComb	Eq.5	Eq.4	AVG	BIONJ	((((((Paramecium_aurelia_MIPAGEN:0.198128,Ashbya_gossypii_AE016821:0.108466):0.047783,(((Beta_vulgaris_NC002511:0.103786,Nicotiana_tabacum_BA000042:0.097243):0.010992,(Arabidopsis_thaliana_NC001284:0.067505,Brassica_napus_AP006444:0.047726):0.039577):0.006609,Zea_mays_AY506529:0.121385):0.061693):0.023128,Nephroselmis_olivacea_AF110138:0.197574):0.012644,Prototheca_wickerhamii_NC001613:0.209033):…
0.2213	0.514435776568	Mito	MtrComb	Eq.5	Eq.4	AVG	FASTME	((((((Marchantia_polymorpha_NC001660:0.177739,Chaetosphaeridium_globosum_AF494279:0.193953):0.007462,((Chara_vulgaris_AY267353:0.154959,((((Saccharomyces_cerevisiae_SCE011856:0.140822,Kluyveromyces_thermotolerans_AJ634268:0.13079):0.006628,(Kluyveromyces_lactis_AY654900:0.129726,(Tetrahymena_thermophila_NC003029:0.162515,Tetrahymena_pyriformis_AF160864:0.171877):0.040945):0.011579):0.016268,(Sacc…
0.2131	0.514435776568	Mito	MtrComb	Eq.5	Eq.4	AVG	NJ	(Schizosaccharomyces_japonicus_AF547983:0.14436,(Penicillium_marneffei_NC005256:0.17039,(((Smittium_culisetae_AY863213:0.15674,Apis_mellifera_NC001566:0.18899):0.0199,(Yarrowia_lipolytica_NC002659:0.17639,Wolbachia_in_Drosophila_melanogaster_NC002978_NC002978:0.15003):0.04067):0.02506,(Emiliania_huxleyi_NC005332:0.22235,(((((((((Hyaloraphidium_curvatum_AF402142:0.14651,Lumbricus_terrestris_LTU245…
0.0902	0.514435776568	Mito	MtrComb	Eq.5	Eq.4	AVG	STC	((Neurospora_crassa_NEUMTPLCG:0.056457,Neurospora_intermedia_mitochondrial_NEUMTPMCG:0.041718):0.62795,(((Laminaria_digitata_NC004024:0.205415,(Schizophyllum_commune_AF402141:0.242145,(Necator_americanus_NC003416:0.228812,(Chrysodidymus_synuroideus_NC002174:0.206701,(Plasmodium_reichenowi_NC002235:0.201149,((Plasmodium_relictum_AY733088:0.130633,((Scenedesmus_obliquus_AF204057:0.03015,Scenedesmus…
0.2049	0.514435776568	Mito	MtrComb	Eq.5	Eq.4	AVG	UPGMA	(((((((((((((((((((Physarum_polycephalum_AB027295:0.1048,Kluyveromyces_lactis_AY654900:0.1048):0.04178,Saccharomyces_servazzii_NC004918:0.14658):0.01975,(((Saccharomyces_cerevisiae_SCE011856:0.13581,Kluyveromyces_thermotolerans_AJ634268:0.13581):0.00718,Candida_glabrata_CGL511533:0.14298):0.00995,Saccharomyces_castellii_NC003920:0.15294):0.01339):0.01745,(Ashbya_gossypii_AE016821:0.1533,Parameciu…
0.2459	0.516297339417	Mito	MtrComb	Eq.6	Eq.4	AVG	BIONJ	(((((Paramecium_aurelia_MIPAGEN:0.183115,Ashbya_gossypii_AE016821:0.086002):0.044552,(((Beta_vulgaris_NC002511:0.082308,Nicotiana_tabacum_BA000042:0.077123):0.008892,(Arabidopsis_thaliana_NC001284:0.051054,Brassica_napus_AP006444:0.035662):0.033658):0.005198,Zea_mays_AY506529:0.098324):0.056277):0.024434,Nephroselmis_olivacea_AF110138:0.167904):0.009709,((((Tetrahymena_pyriformis_AF160864:0.14596…
0.2131	0.516297339417	Mito	MtrComb	Eq.6	Eq.4	AVG	FASTME	((((((((Plasmodium_falciparum_AY282924:0.017781,Plasmodium_falciparum_NC002375:0.017725):0.018933,Plasmodium_reichenowi_NC002235:0.031506):0.071358,((Haemoproteus_AY733086_AY733086:0.091437,((Plasmodium_relictum_AY733088:0.037833,Plasmodium_relictum_AY733089:0.038636):0.005806,Plasmodium_relictum_AY733090:0.043228):0.016813):0.030981,Plasmodium_vivax_AF055587:0.086983):0.01208):0.066575,(Chlamydo…
0.2377	0.516297339417	Mito	MtrComb	Eq.6	Eq.4	AVG	NJ	(Schizosaccharomyces_japonicus_AF547983:0.11791,((Chlamydomonas_reinhardtii_NC001638:0.14227,Rhodomonas_salina_NC002572:0.11851):0.02707,(Smittium_culisetae_AY863213:0.17029,((((Candida_albicans_AF285261:0.15738,Axinella_corrugata_AY791693:0.10347):0.05552,(Hypocrea_jecorina_NC003388:0.13525,Lecanicillium_muscarium_NC004514:0.14093):0.04122):0.01249,Mortierella_verticillata_AY863211:0.1908):0.004…
0.0902	0.516297339417	Mito	MtrComb	Eq.6	Eq.4	AVG	STC	((Neurospora_crassa_NEUMTPLCG:0.044511,Neurospora_intermedia_mitochondrial_NEUMTPMCG:0.030901):0.604268,((Candida_stellata_AY445918:0.116902,((Schistosoma_japonicum_NC002544:0.076095,Brugia_malayi_NC004298:0.289403):0.035895,Loligo_bleekeri_NC002507:0.173676):0.057039):0.000001,((Hyaloraphidium_curvatum_AF402142:0.115669,Rhizophydium_AF404306_AF404306:0.20773):0.000001,(Schizophyllum_commune_AF40…
0.2213	0.516297339417	Mito	MtrComb	Eq.6	Eq.4	AVG	UPGMA	((((((((((((((((((Physarum_polycephalum_AB027295:0.08021,Kluyveromyces_lactis_AY654900:0.08021):0.0392,Saccharomyces_servazzii_NC004918:0.11941):0.01973,(((Saccharomyces_cerevisiae_SCE011856:0.11094,Kluyveromyces_thermotolerans_AJ634268:0.11094):0.0061,Candida_glabrata_CGL511533:0.11704):0.00937,Saccharomyces_castellii_NC003920:0.12641):0.01273):0.0193,(Ashbya_gossypii_AE016821:0.13456,Paramecium…
0.5246	0.296157745524	Mito	MtrComb	Eq.5	Eq.2	MAX	BIONJ	(Allomyces_macrogynus_AMU41288:0.374721,((((Podospora_anserina_MTPACG:0.023082,Podospora_anserina_NC001329:0.02121):0.313054,(Penicillium_marneffei_NC005256:0.253816,(Lecanicillium_muscarium_NC004514:0.204213,Hypocrea_jecorina_NC003388:0.217963):0.043636):0.044047):0.053111,(Rhizopus_oryzae_AY863212:0.339745,Mortierella_verticillata_AY863211:0.346997):0.017879):0.003698,(Smittium_culisetae_AY8632…
0.4918	0.296157745524	Mito	MtrComb	Eq.5	Eq.2	MAX	FASTME	(((((Brassica_napus_AP006444:0.206877,Arabidopsis_thaliana_NC001284:0.228206):0.109535,(Nicotiana_tabacum_BA000042:0.319626,Beta_vulgaris_NC002511:0.325557):0.005775):0.03003,Zea_mays_AY506529:0.359724):0.051649,((Rickettsia_NC003103_NC003103:0.128004,Rickettsia_NC000963_NC000963:0.124715):0.230636,(Wolbachia_in_Brugia_malayi_TRS_NC006833_NC006833:0.142695,Wolbachia_in_Drosophila_melanogaster_NC0…
0.5164	0.296157745524	Mito	MtrComb	Eq.5	Eq.2	MAX	NJ	(((((Brassica_napus_AP006444:0.21259,Arabidopsis_thaliana_NC001284:0.2225):0.10734,(Nicotiana_tabacum_BA000042:0.32361,Beta_vulgaris_NC002511:0.32157):0.00797):0.02733,Zea_mays_AY506529:0.36243):0.04991,((Rickettsia_NC003103_NC003103:0.12603,Rickettsia_NC000963_NC000963:0.12669):0.23065,(Wolbachia_in_Brugia_malayi_TRS_NC006833_NC006833:0.14426,Wolbachia_in_Drosophila_melanogaster_NC002978_NC00297…
0.4836	0.296157745524	Mito	MtrComb	Eq.5	Eq.2	MAX	STC	(Laminaria_digitata_NC004024:0.175951,((Rhodomonas_salina_NC002572:0.350468,(((Acanthamoeba_castellanii_NC001637:0.332048,(Naegleria_gruberi_AF288092:0.351871,Dictyostelium_discoideum_NC000895:0.361895):0.004489):0.013711,((Phytophthora_infestans_NC002387:0.192564,Saprolegnia_ferax_NC005984:0.209905):0.086377,((Ochromonas_danica_AF287134:0.272548,Chrysodidymus_synuroideus_NC002174:0.25947):0.0489…
0.5	0.296157745524	Mito	MtrComb	Eq.5	Eq.2	MAX	UPGMA	(((Physarum_polycephalum_AB027295:0.41307,((((((((((Scenedesmus_obliquus_AF204057:0.02497,Scenedesmus_obliquus_NC002254:0.02497):0.3575,(((((((((((((((Ochromonas_danica_AF287134:0.26601,Chrysodidymus_synuroideus_NC002174:0.26601):0.03728,(Phytophthora_infestans_NC002387:0.20124,Saprolegnia_ferax_NC005984:0.20124):0.10206):0.01453,Thraustochytrium_aureum_AF288091:0.31782):0.0051,Malawimonas_jakobi…
0.4754	0.37466169551	Mito	MtrComb	Eq.5	Eq.3	MAX	BIONJ	((((((Dirofilaria_immitis_NC005305:0.162347,Onchocerca_volvulus_NC001861:0.157014):0.012691,Brugia_malayi_NC004298:0.172331):0.137418,(((((Cooperia_oncophora_AY265417:0.157268,(Ancylostoma_duodenale_NC003415:0.12185,Necator_americanus_NC003416:0.115484):0.035316):0.025082,Caenorhabditis_elegans_MTCE:0.178305):0.021949,Ascaris_suum_MTAS:0.192986):0.004709,Steinernema_carpocapsae_AY591323:0.21032):…
0.459	0.37466169551	Mito	MtrComb	Eq.5	Eq.3	MAX	FASTME	(((Tetrahymena_thermophila_NC003029:0.151205,Tetrahymena_pyriformis_AF160864:0.152577):0.182776,Paramecium_aurelia_MIPAGEN:0.335911):0.058582,(((((((Echinococcus_multilocularis_AB018440:0.049671,Echinococcus_granulosus_AF297617:0.049086):0.122925,((Taenia_asiatica_AF445798:0.053789,Taenia_solium_AB086256:0.070393):0.07187,Taenia_crassiceps_AF216699:0.142758):0.024819):0.028208,Hymenolepis_diminut…
0.4344	0.37466169551	Mito	MtrComb	Eq.5	Eq.3	MAX	NJ	(((Tetrahymena_thermophila_NC003029:0.15072,Tetrahymena_pyriformis_AF160864:0.15306):0.18277,Paramecium_aurelia_MIPAGEN:0.33592):0.05725,((((((Echinococcus_multilocularis_AB018440:0.04978,Echinococcus_granulosus_AF297617:0.04898):0.1192,((Taenia_asiatica_AF445798:0.05982,Taenia_solium_AB086256:0.06436):0.07661,Taenia_crassiceps_AF216699:0.13801):0.02854):0.03391,Hymenolepis_diminuta_AF314223:0.20…
0.4426	0.37466169551	Mito	MtrComb	Eq.5	Eq.3	MAX	STC	(Laminaria_digitata_NC004024:0.127036,((Cafeteria_roenbergensis_AF193903:0.322631,(((Naegleria_gruberi_AF288092:0.349805,(Wolbachia_in_Brugia_malayi_TRS_NC006833_NC006833:0.12067,Wolbachia_in_Drosophila_melanogaster_NC002978_NC002978:0.119627):0.235024):0.000001,(((Reclinomonas_americana_AF007261:0.287398,(Malawimonas_jakobiformis_AF295546:0.309716,(((((Mesostigma_viride_AF353999:0.269723,(Chaeto…
0.4426	0.37466169551	Mito	MtrComb	Eq.5	Eq.3	MAX	UPGMA	((Physarum_polycephalum_AB027295:0.40956,(((((((((((Scenedesmus_obliquus_AF204057:0.02434,Scenedesmus_obliquus_NC002254:0.02434):0.33191,(Chlamydomonas_eugametos_AF008237:0.31675,Chlamydomonas_reinhardtii_NC001638:0.31675):0.03949):0.01062,((((((((((((((((((((((Ochromonas_danica_AF287134:0.25074,Chrysodidymus_synuroideus_NC002174:0.25074):0.04602,(Reclinomonas_americana_AF007261:0.28755,(Phytopht…
0.4016	0.444684721182	Mito	MtrComb	Eq.6	Eq.2	MAX	BIONJ	(((((Paramecium_aurelia_MIPAGEN:0.092594,(Tetrahymena_pyriformis_AF160864:0.026356,Tetrahymena_thermophila_NC003029:0.00547):0.04843):0.072696,Naegleria_gruberi_AF288092:0.077219):0.003925,(Acanthamoeba_castellanii_NC001637:0.067844,(Dictyostelium_discoideum_NC000895:0.078638,Physarum_polycephalum_AB027295:0.238775):0.004826):0.002019):0.006118,(Saprolegnia_ferax_NC005984:0.026313,Phytophthora_in…
0.418	0.444684721182	Mito	MtrComb	Eq.6	Eq.2	MAX	FASTME	((((((((Acanthamoeba_castellanii_NC001637:0.066207,(((Leishmania_tarentolae_NC000894:0.210561,(Chlamydomonas_eugametos_AF008237:0.121316,(Scenedesmus_obliquus_AF204057:0.001885,Scenedesmus_obliquus_NC002254:0.001862):0.128523):0.013203):0.026431,Naegleria_gruberi_AF288092:0.070314):0.007841,Dictyostelium_discoideum_NC000895:0.075042):0.009624):0.008725,Cafeteria_roenbergensis_AF193903:0.064708):0…
0.418	0.444684721182	Mito	MtrComb	Eq.6	Eq.2	MAX	NJ	(Dictyostelium_discoideum_NC000895:0.07578,(Acanthamoeba_castellanii_NC001637:0.06641,((Naegleria_gruberi_AF288092:0.07625,((Tetrahymena_thermophila_NC003029:0.00504,Tetrahymena_pyriformis_AF160864:0.02679):0.04421,Paramecium_aurelia_MIPAGEN:0.09045):0.06976):0.00498,((Phytophthora_infestans_NC002387:0.02169,Saprolegnia_ferax_NC005984:0.02622):0.01815,((((((((Scenedesmus_obliquus_AF204057:0.00186…
0.2049	0.444684721182	Mito	MtrComb	Eq.6	Eq.2	MAX	STC	((Neurospora_crassa_NEUMTPLCG:0.000001,Neurospora_intermedia_mitochondrial_NEUMTPMCG:0.02714):0.796126,((Marchantia_polymorpha_NC001660:0.059505,(((Wolbachia_in_Brugia_malayi_TRS_NC006833_NC006833:0.012588,Wolbachia_in_Drosophila_melanogaster_NC002978_NC002978:0.02016):0.083271,(Rickettsia_NC003103_NC003103:0.020957,Rickettsia_NC000963_NC000963:0.007562):0.080959):0.133436,((Zea_mays_AY506529:0.0…
0.5082	0.444684721182	Mito	MtrComb	Eq.6	Eq.2	MAX	UPGMA	((((Physarum_polycephalum_AB027295:0.21712,(((((((((Scenedesmus_obliquus_AF204057:0.00187,Scenedesmus_obliquus_NC002254:0.00187):0.11376,(Chlamydomonas_eugametos_AF008237:0.0701,Chlamydomonas_reinhardtii_NC001638:0.0701):0.04553):0.01988,((((Schizosaccharomyces_octosporus_AF275271:0.04217,Schizosaccharomyces_pombe_NC001326:0.04217):0.05005,Schizosaccharomyces_japonicus_AF547983:0.09222):0.01905,(…
0.3852	0.479699497733	Mito	MtrComb	Eq.6	Eq.3	MAX	BIONJ	((Cafeteria_roenbergensis_AF193903:0.078366,(((((Paramecium_aurelia_MIPAGEN:0.105488,(Tetrahymena_pyriformis_AF160864:0.027561,Tetrahymena_thermophila_NC003029:0.010275):0.053097):0.078154,(((((((Plasmodium_falciparum_NC002375:0.011944,Plasmodium_vivax_AF055587:-0.009211):0.007428,(Plasmodium_reichenowi_NC002235:-0.004116,Plasmodium_falciparum_AY282924:0.004554):0.008707):0.003758,Plasmodium_reli…
0.4098	0.479699497733	Mito	MtrComb	Eq.6	Eq.3	MAX	FASTME	(((((Acanthamoeba_castellanii_NC001637:0.075145,(((Leishmania_tarentolae_NC000894:0.21136,(((((((Fasciola_hepatica_AF216697:0.024234,Paragonimus_westermani_NC002354:0.076076):0.027285,((Echinococcus_multilocularis_AB018440:0.004057,Echinococcus_granulosus_AF297617:0.005456):0.008987,(Hymenolepis_diminuta_AF314223:0.035022,((Taenia_asiatica_AF445798:0.005389,Taenia_solium_AB086256:0.007323):0.0099…
0.3443	0.479699497733	Mito	MtrComb	Eq.6	Eq.3	MAX	NJ	(((((Plasmodium_falciparum_AY282924:0.00424,Plasmodium_reichenowi_NC002235:-0.0038):0.00916,Plasmodium_relictum_AY733088:-0.00696):0.00608,Plasmodium_relictum_AY733090:-0.00582):0.009,((Haemoproteus_AY733086_AY733086:-0.00498,(Plasmodium_vivax_AF055587:-0.00957,Plasmodium_falciparum_NC002375:0.0123):0.00737):0.00439,Plasmodium_relictum_AY733089:-0.00385):0.00642):0.03443,(((Tetrahymena_thermophil…
0.3115	0.479699497733	Mito	MtrComb	Eq.6	Eq.3	MAX	STC	((Neurospora_crassa_NEUMTPLCG:0.000001,Neurospora_intermedia_mitochondrial_NEUMTPMCG:0.001257):0.74038,(((Plasmodium_reichenowi_NC002235:0.000257,Plasmodium_falciparum_AY282924:0.00018):0.000001,Physarum_polycephalum_AB027295:0.281702):0.000001,((((Plasmodium_relictum_AY733088:0.000001,(((((Scenedesmus_obliquus_NC002254:0.002242,Scenedesmus_obliquus_AF204057:0.002242):0.079207,(Chlamydomonas_rein…
0.4426	0.479699497733	Mito	MtrComb	Eq.6	Eq.3	MAX	UPGMA	(((Physarum_polycephalum_AB027295:0.21598,((((((((Scenedesmus_obliquus_AF204057:0.00224,Scenedesmus_obliquus_NC002254:0.00224):0.11379,(Chlamydomonas_eugametos_AF008237:0.07517,Chlamydomonas_reinhardtii_NC001638:0.07517):0.04086):0.01536,(((((((((((((((((Ochromonas_danica_AF287134:0.04099,Chrysodidymus_synuroideus_NC002174:0.04099):0.01618,(Reclinomonas_americana_AF007261:0.0539,(Phytophthora_inf…
0.2295	0.506764131878	Mito	MtrComb	Eq.5	Eq.4	MAX	BIONJ	(((((((Paramecium_aurelia_MIPAGEN:0.196764,Ashbya_gossypii_AE016821:0.124354):0.040092,(((Beta_vulgaris_NC002511:0.10552,Nicotiana_tabacum_BA000042:0.097481):0.010553,(Arabidopsis_thaliana_NC001284:0.068782,Brassica_napus_AP006444:0.046862):0.040444):0.007634,Zea_mays_AY506529:0.121417):0.063542):0.024348,Nephroselmis_olivacea_AF110138:0.19796):0.003168,Reclinomonas_americana_AF007261:0.213173):0…
0.2131	0.506764131878	Mito	MtrComb	Eq.5	Eq.4	MAX	FASTME	((((((Wolbachia_in_Brugia_malayi_TRS_NC006833_NC006833:0.161254,Wolbachia_in_Drosophila_melanogaster_NC002978_NC002978:0.168188):0.040964,((((((Plasmodium_falciparum_AY282924:0.025721,Plasmodium_falciparum_NC002375:0.025715):0.019598,Plasmodium_reichenowi_NC002235:0.0474):0.088425,Plasmodium_vivax_AF055587:0.11307):0.025293,((Plasmodium_relictum_AY733088:0.050366,Plasmodium_relictum_AY733089:0.05…
0.2377	0.506764131878	Mito	MtrComb	Eq.5	Eq.4	MAX	NJ	((Podospora_anserina_NC001329:0.02692,Podospora_anserina_MTPACG:0.02666):0.10327,((Smittium_culisetae_AY863213:0.1856,((Yarrowia_lipolytica_NC002659:0.18264,Wolbachia_in_Drosophila_melanogaster_NC002978_NC002978:0.14625):0.02412,Apis_mellifera_NC001566:0.20108):0.02988):0.02017,(Cafeteria_roenbergensis_AF193903:0.21666,(Reclinomonas_americana_AF007261:0.2182,((((Mesostigma_viride_AF353999:0.20291…
0.0984	0.506764131878	Mito	MtrComb	Eq.5	Eq.4	MAX	STC	((Neurospora_crassa_NEUMTPLCG:0.065725,Neurospora_intermedia_mitochondrial_NEUMTPMCG:0.036246):0.624899,(((((Schizophyllum_commune_AF402141:0.23646,(Laminaria_digitata_NC004024:0.185651,((Chrysodidymus_synuroideus_NC002174:0.189738,((Phytophthora_infestans_NC002387:0.155105,Saprolegnia_ferax_NC005984:0.203234):0.023565,(((Haemoproteus_AY733086_AY733086:0.153513,(Mortierella_verticillata_AY863211:…
0.2131	0.506764131878	Mito	MtrComb	Eq.5	Eq.4	MAX	UPGMA	((((((((((((((((((Physarum_polycephalum_AB027295:0.10796,(Podospora_anserina_NC001329:0.02679,Podospora_anserina_MTPACG:0.02679):0.08117):0.04808,Chlamydomonas_reinhardtii_NC001638:0.15604):0.03022,(Chara_vulgaris_AY267353:0.15384,Schizosaccharomyces_pombe_NC001326:0.15384):0.03241):0.0166,(Hypocrea_jecorina_NC003388:0.16474,Lecanicillium_muscarium_NC004514:0.16474):0.03811):0.01192,(((Chaetospha…
0.2377	0.508565423571	Mito	MtrComb	Eq.6	Eq.4	MAX	BIONJ	((((((Paramecium_aurelia_MIPAGEN:0.186127,Ashbya_gossypii_AE016821:0.100729):0.036317,(((Beta_vulgaris_NC002511:0.084824,Nicotiana_tabacum_BA000042:0.076044):0.007094,(Arabidopsis_thaliana_NC001284:0.050558,Brassica_napus_AP006444:0.036506):0.035535):0.007715,Zea_mays_AY506529:0.096625):0.056895):0.024551,((Tetrahymena_pyriformis_AF160864:0.148142,Tetrahymena_thermophila_NC003029:0.136819):0.0704…
0.2459	0.508565423571	Mito	MtrComb	Eq.6	Eq.4	MAX	FASTME	(((Rhizopus_oryzae_AY863212:0.181285,(((Reclinomonas_americana_AF007261:0.18869,((((((Scenedesmus_obliquus_AF204057:0.022618,Scenedesmus_obliquus_NC002254:0.02324):0.123877,Chondrus_crispus_NC001677:0.173599):0.025445,((Candida_albicans_AF285261:0.137838,Axinella_corrugata_AY791693:0.124605):0.037271,(Candida_parapsilosis_MTCPATP9:0.173455,Metridium_senile_NC000933:0.167057):0.015064):0.025144):0…
0.2459	0.508565423571	Mito	MtrComb	Eq.6	Eq.4	MAX	NJ	((Podospora_anserina_NC001329:0.0196,Podospora_anserina_MTPACG:0.01952):0.08521,(Penicillium_marneffei_NC005256:0.1613,(Emiliania_huxleyi_NC005332:0.19095,(Mortierella_verticillata_AY863211:0.19305,(((((((((((Homo_sapiens_HUMMTCG:0.16805,Hymenolepis_diminuta_AF314223:0.16584):0.02198,Taenia_crassiceps_AF216699:0.17378):0.04201,Leptorhynchoides_thecatus_AY562383:0.15167):0.01805,((Echinococcus_mul…
0.1148	0.508565423571	Mito	MtrComb	Eq.6	Eq.4	MAX	STC	((Neurospora_crassa_NEUMTPLCG:0.052842,Neurospora_intermedia_mitochondrial_NEUMTPMCG:0.025623):0.591512,((((Ancylostoma_duodenale_NC003415:0.26638,(Schizophyllum_commune_AF402141:0.214804,(Laminaria_digitata_NC004024:0.165995,(Necator_americanus_NC003416:0.174327,(Chrysodidymus_synuroideus_NC002174:0.154824,(Monoblepharella_NC004624_NC004624:0.165939,((Ochromonas_danica_AF287134:0.192518,(Acantha…
0.2213	0.508565423571	Mito	MtrComb	Eq.6	Eq.4	MAX	UPGMA	(((((((((((((((((Physarum_polycephalum_AB027295:0.08251,(Podospora_anserina_NC001329:0.01956,Podospora_anserina_MTPACG:0.01956):0.06295):0.04982,Chlamydomonas_reinhardtii_NC001638:0.13233):0.02621,Schizosaccharomyces_pombe_NC001326:0.15855):0.01937,Rhodomonas_salina_NC002572:0.17791):0.00616,(Hypocrea_jecorina_NC003388:0.13859,Lecanicillium_muscarium_NC004514:0.13859):0.04549):0.0052,Metridium_se…
0.5492	0.296639715877	Mito	MtrComb	Eq.5	Eq.2	MIN	BIONJ	((Scenedesmus_obliquus_NC002254:0.02483,Scenedesmus_obliquus_AF204057:0.024682):0.360092,(((((((Wolbachia_in_Drosophila_melanogaster_NC002978_NC002978:0.142595,Wolbachia_in_Brugia_malayi_TRS_NC006833_NC006833:0.143406):0.213723,(Rickettsia_NC000963_NC000963:0.125393,Rickettsia_NC003103_NC003103:0.12477):0.231413):0.062329,((((Beta_vulgaris_NC002511:0.321337,Nicotiana_tabacum_BA000042:0.323405):0.…
0.5246	0.296639715877	Mito	MtrComb	Eq.5	Eq.2	MIN	FASTME	((Neurospora_crassa_NEUMTPLCG:0.007594,Neurospora_intermedia_mitochondrial_NEUMTPMCG:0.014227):0.420589,((((((Rickettsia_NC003103_NC003103:0.12553,Rickettsia_NC000963_NC000963:0.124632):0.231508,(Wolbachia_in_Brugia_malayi_TRS_NC006833_NC006833:0.143243,Wolbachia_in_Drosophila_melanogaster_NC002978_NC002978:0.142758):0.213614):0.06197,((((Brassica_napus_AP006444:0.204451,Arabidopsis_thaliana_NC00…
0.5492	0.296639715877	Mito	MtrComb	Eq.5	Eq.2	MIN	NJ	((Neurospora_crassa_NEUMTPLCG:0.00552,Neurospora_intermedia_mitochondrial_NEUMTPMCG:0.0163):0.4312,(((Tetrahymena_thermophila_NC003029:0.14534,Tetrahymena_pyriformis_AF160864:0.14627):0.19341,Paramecium_aurelia_MIPAGEN:0.33939):0.0478,(((((Plasmodium_falciparum_AY282924:0.00297,(Plasmodium_reichenowi_NC002235:0.00247,Plasmodium_falciparum_NC002375:0.00209):0.00086):0.00453,Plasmodium_vivax_AF0555…
0.5164	0.296639715877	Mito	MtrComb	Eq.5	Eq.2	MIN	STC	(Chlamydomonas_eugametos_AF008237:0.349747,((((((Homo_sapiens_HUMMTCG:0.306123,(Asterias_amurensis_AB183559:0.294179,Balanoglossus_carnosus_AF051097:0.281236):0.014801):0.012455,(Apis_mellifera_NC001566:0.342756,(Spadella_cephaloptera_NC006386:0.323143,(Loligo_bleekeri_NC002507:0.317683,(Terebratulina_retusa_NC000941:0.302968,(Lumbricus_terrestris_LTU24570:0.265142,Urechis_caupo_NC006379:0.267952…
0.5164	0.296639715877	Mito	MtrComb	Eq.5	Eq.2	MIN	UPGMA	(((Physarum_polycephalum_AB027295:0.4122,((((((((((((Scenedesmus_obliquus_AF204057:0.02476,Scenedesmus_obliquus_NC002254:0.02476):0.3504,((((((((((((Ochromonas_danica_AF287134:0.26469,Chrysodidymus_synuroideus_NC002174:0.26469):0.03579,(Phytophthora_infestans_NC002387:0.1964,Saprolegnia_ferax_NC005984:0.1964):0.10408):0.01427,Thraustochytrium_aureum_AF288091:0.31475):0.00966,(Pilayella_littoralis…
0.4262	0.387927234679	Mito	MtrComb	Eq.5	Eq.3	MIN	BIONJ	((Xiphinema_americanum_NC005928:0.345479,(Leptorhynchoides_thecatus_AY562383:0.351802,Pseudendoclonium_akinetum_AY359242:0.351803):0.008332):0.001148,Apis_mellifera_NC001566:0.342424,((((((((Urechis_caupo_NC006379:0.264561,Lumbricus_terrestris_LTU24570:0.267382):0.026363,Terebratulina_retusa_NC000941:0.301654):0.008284,Loligo_bleekeri_NC002507:0.310318):0.011707,Spadella_cephaloptera_NC006386:0.3…
0.4508	0.387927234679	Mito	MtrComb	Eq.5	Eq.3	MIN	FASTME	(((((Leishmania_tarentolae_NC000894:0.371441,(((((Echinococcus_multilocularis_AB018440:0.045085,Echinococcus_granulosus_AF297617:0.050164):0.116642,((Taenia_asiatica_AF445798:0.041772,Taenia_solium_AB086256:0.065382):0.072251,Taenia_crassiceps_AF216699:0.12577):0.027667):0.029906,Hymenolepis_diminuta_AF314223:0.203374):0.094868,(Fasciola_hepatica_AF216697:0.237653,Paragonimus_westermani_NC002354:…
0.4426	0.387927234679	Mito	MtrComb	Eq.5	Eq.3	MIN	NJ	((Neurospora_crassa_NEUMTPLCG:0.00017,Neurospora_intermedia_mitochondrial_NEUMTPMCG:0.011):0.43812,(((Tetrahymena_thermophila_NC003029:0.14399,Tetrahymena_pyriformis_AF160864:0.14602):0.18682,Paramecium_aurelia_MIPAGEN:0.33346):0.04367,(((((Plasmodium_falciparum_AY282924:0.00169,Plasmodium_reichenowi_NC002235:0.00295):0.00647,Plasmodium_vivax_AF055587:0.00482):0.02268,(Haemoproteus_AY733086_AY733…
0.4344	0.387927234679	Mito	MtrComb	Eq.5	Eq.3	MIN	STC	(Chlamydomonas_eugametos_AF008237:0.342474,((Scenedesmus_obliquus_AF204057:0.02405,Scenedesmus_obliquus_NC002254:0.024196):0.341506,(((Cryptococcus_neoformans_NC004336:0.273769,Rhizopus_oryzae_AY863212:0.315024):0.020243,(Pseudendoclonium_akinetum_AY359242:0.355931,((Hyaloraphidium_curvatum_AF402142:0.310057,(Monoblepharella_NC004624_NC004624:0.136733,(Harpochytrium_NC004623_NC004623:0.095871,Har…
0.4344	0.387927234679	Mito	MtrComb	Eq.5	Eq.3	MIN	UPGMA	((Physarum_polycephalum_AB027295:0.40794,((((((Scenedesmus_obliquus_AF204057:0.02412,Scenedesmus_obliquus_NC002254:0.02412):0.33112,(Chlamydomonas_eugametos_AF008237:0.31578,Chlamydomonas_reinhardtii_NC001638:0.31578):0.03946):0.00855,((((((((((((((((((((((Ochromonas_danica_AF287134:0.24929,Chrysodidymus_synuroideus_NC002174:0.24929):0.04266,(Reclinomonas_americana_AF007261:0.27743,(Phytophthora_…
0.377	0.443364927501	Mito	MtrComb	Eq.6	Eq.2	MIN	BIONJ	(Rhodomonas_salina_NC002572:0.0771,((((((((((Wolbachia_in_Drosophila_melanogaster_NC002978_NC002978:0.024626,Wolbachia_in_Brugia_malayi_TRS_NC006833_NC006833:0.007842):0.084509,(Rickettsia_NC000963_NC000963:0.003317,Rickettsia_NC003103_NC003103:0.024934):0.086665):0.149265,((((Beta_vulgaris_NC002511:0.053094,Nicotiana_tabacum_BA000042:0.066753):0.007648,Zea_mays_AY506529:0.091285):0.020284,(Arabi…
0.4016	0.443364927501	Mito	MtrComb	Eq.6	Eq.2	MIN	FASTME	(((((((Pilayella_littoralis_PLI277126:0.037931,Laminaria_digitata_NC004024:0.009875):0.049694,((Rhodomonas_salina_NC002572:0.075197,((Pseudendoclonium_akinetum_AY359242:0.15304,(Monosiga_brevicollis_NC004309:0.110402,(((((Podospora_anserina_NC001329:0.000162,Podospora_anserina_MTPACG:0.003757):0.066509,((Hypocrea_jecorina_NC003388:0.020292,Lecanicillium_muscarium_NC004514:0.032444):0.013312,Penic…
0.377	0.443364927501	Mito	MtrComb	Eq.6	Eq.2	MIN	NJ	((Ochromonas_danica_AF287134:0.04056,Chrysodidymus_synuroideus_NC002174:0.03467):0.01292,((((Naegleria_gruberi_AF288092:0.07568,Dictyostelium_discoideum_NC000895:0.0787):0.0022,Acanthamoeba_castellanii_NC001637:0.06632):0.00437,((Tetrahymena_thermophila_NC003029:0.00475,Tetrahymena_pyriformis_AF160864:0.02509):0.04605,Paramecium_aurelia_MIPAGEN:0.08769):0.0709):0.00204,(Cafeteria_roenbergensis_AF…
0.2377	0.443364927501	Mito	MtrComb	Eq.6	Eq.2	MIN	STC	((Neurospora_crassa_NEUMTPLCG:0.000001,Neurospora_intermedia_mitochondrial_NEUMTPMCG:0.031165):0.717973,(Chlamydomonas_eugametos_AF008237:0.1229,((((Cryptococcus_neoformans_NC004336:0.13754,(((((Lumbricus_terrestris_LTU24570:0.072945,(Acropora_tenuis_NC003522:0.028036,(Plasmodium_vivax_AF055587:0.000001,(Asterias_amurensis_AB183559:0.040991,(Loligo_bleekeri_NC002507:0.034017,(Spadella_cephalopter…
0.5246	0.443364927501	Mito	MtrComb	Eq.6	Eq.2	MIN	UPGMA	(((Physarum_polycephalum_AB027295:0.2076,((((((((Scenedesmus_obliquus_AF204057:0.00186,Scenedesmus_obliquus_NC002254:0.00186):0.11298,(Chlamydomonas_eugametos_AF008237:0.06928,Chlamydomonas_reinhardtii_NC001638:0.06928):0.04555):0.0176,((((Schizosaccharomyces_octosporus_AF275271:0.04159,Schizosaccharomyces_pombe_NC001326:0.04159):0.0488,Schizosaccharomyces_japonicus_AF547983:0.0904):0.01691,(((Ca…
0.3689	0.4826633533	Mito	MtrComb	Eq.6	Eq.3	MIN	BIONJ	((((Cafeteria_roenbergensis_AF193903:0.074694,((((Paramecium_aurelia_MIPAGEN:0.104521,(Tetrahymena_pyriformis_AF160864:0.026056,Tetrahymena_thermophila_NC003029:0.009468):0.053121):0.077521,((((((Plasmodium_falciparum_NC002375:0.0089,Plasmodium_relictum_AY733089:-0.007235):0.009571,Plasmodium_relictum_AY733088:-0.001412):0.002403,(Plasmodium_reichenowi_NC002235:-0.004256,Plasmodium_falciparum_AY2…
0.4098	0.4826633533	Mito	MtrComb	Eq.6	Eq.3	MIN	FASTME	((((((((((((((Monosiga_brevicollis_NC004309:0.083123,(Axinella_corrugata_AY791693:0.043185,(((Anacropora_matthai_NC006898:-0.000177,Montipora_cactus_NC006902:0.000738):0.002335,Acropora_tenuis_NC003522:0.001581):0.024525,Metridium_senile_NC000933:0.013911):0.008571):0.023893):0.018295,((Apis_mellifera_NC001566:0.080945,((((((Homo_sapiens_HUMMTCG:0.070528,Trichinella_spiralis_AF293969:0.158366):0.…
0.3689	0.4826633533	Mito	MtrComb	Eq.6	Eq.3	MIN	NJ	(((((Plasmodium_falciparum_AY282924:0.00542,Plasmodium_reichenowi_NC002235:-0.00503):0.00563,Plasmodium_relictum_AY733088:-0.00384):0.00433,Plasmodium_vivax_AF055587:-0.00382):0.00818,((Haemoproteus_AY733086_AY733086:-0.00257,(Plasmodium_relictum_AY733089:-0.00989,Plasmodium_falciparum_NC002375:0.01156):0.00392):0.00368,Plasmodium_relictum_AY733090:-0.00398):0.00794):0.03755,(((Tetrahymena_thermo…
0.2377	0.4826633533	Mito	MtrComb	Eq.6	Eq.3	MIN	STC	((Neurospora_crassa_NEUMTPLCG:0.000001,Neurospora_intermedia_mitochondrial_NEUMTPMCG:0.005438):0.67191,(Paragonimus_westermani_NC002354:0.181798,(((Scenedesmus_obliquus_AF204057:0.002205,Scenedesmus_obliquus_NC002254:0.002237):0.228925,((((((Terebratulina_retusa_NC000941:0.097583,(Spadella_cephaloptera_NC006386:0.09887,(Pseudendoclonium_akinetum_AY359242:0.141297,((Allomyces_macrogynus_AMU41288:0…
0.4426	0.4826633533	Mito	MtrComb	Eq.6	Eq.3	MIN	UPGMA	((Physarum_polycephalum_AB027295:0.20673,(((((((((Scenedesmus_obliquus_AF204057:0.00222,Scenedesmus_obliquus_NC002254:0.00222):0.11286,(Chlamydomonas_eugametos_AF008237:0.07415,Chlamydomonas_reinhardtii_NC001638:0.07415):0.04093):0.01292,(((((((((((((((((Ochromonas_danica_AF287134:0.04051,Chrysodidymus_synuroideus_NC002174:0.04051):0.01488,(Reclinomonas_americana_AF007261:0.05091,(Phytophthora_in…
0.2049	0.517853764976	Mito	MtrComb	Eq.5	Eq.4	MIN	BIONJ	((((Strongyloides_stercoralis_SST558163:0.19195,Dictyostelium_discoideum_NC000895:0.162122):0.038938,Porphyra_purpurea_NC002007:0.197879):0.016874,((((Hymenolepis_diminuta_AF314223:0.167957,Homo_sapiens_HUMMTCG:0.194878):0.048052,Mortierella_verticillata_AY863211:0.107093):0.080538,Emiliania_huxleyi_NC005332:0.193392):0.022141,Chondrus_crispus_NC001677:0.201896):0.009468):0.001063,((((((((((Tereb…
0.2295	0.517853764976	Mito	MtrComb	Eq.5	Eq.4	MIN	FASTME	(((((((Kluyveromyces_thermotolerans_AJ634268:0.128313,(Candida_glabrata_CGL511533:0.145117,Saccharomyces_cerevisiae_SCE011856:0.133663):0.006941):0.006241,((Leishmania_tarentolae_NC000894:0.177807,Pichia_canadensis_NC001762:0.167599):0.028707,(Tetrahymena_thermophila_NC003029:0.165354,Tetrahymena_pyriformis_AF160864:0.164712):0.020448):0.023013):0.004321,Kluyveromyces_lactis_AY654900:0.136591):0.…
0.2213	0.517853764976	Mito	MtrComb	Eq.5	Eq.4	MIN	NJ	(Schizosaccharomyces_japonicus_AF547983:0.14109,(Saccharomyces_servazzii_NC004918:0.16122,((((Saccharomyces_cerevisiae_SCE011856:0.14129,Candida_glabrata_CGL511533:0.13749):0.00376,(Kluyveromyces_thermotolerans_AJ634268:0.1276,Kluyveromyces_lactis_AY654900:0.13633):0.0104):0.00773,(Tetrahymena_thermophila_NC003029:0.16107,Tetrahymena_pyriformis_AF160864:0.169):0.03678):0.01455,(((((Hyaloraphidium…
0.1066	0.517853764976	Mito	MtrComb	Eq.5	Eq.4	MIN	STC	((Axinella_corrugata_AY791693:0.19905,((Xiphinema_americanum_NC005928:0.241419,(Chaetosphaeridium_globosum_AF494279:0.167152,((Schizosaccharomyces_japonicus_AF547983:0.155129,(Ashbya_gossypii_AE016821:0.146065,((Rickettsia_NC003103_NC003103:0.155028,(Candida_glabrata_CGL511533:0.142049,((Kluyveromyces_lactis_AY654900:0.11673,(Harpochytrium_NC004760_NC004760:0.130634,(Penicillium_marneffei_NC00525…
0.1885	0.517853764976	Mito	MtrComb	Eq.5	Eq.4	MIN	UPGMA	(((((((((((((((((((((Physarum_polycephalum_AB027295:0.09393,Kluyveromyces_lactis_AY654900:0.09393):0.04013,Kluyveromyces_thermotolerans_AJ634268:0.13406):0.00364,Saccharomyces_cerevisiae_SCE011856:0.1377):0.01314,(Candida_glabrata_CGL511533:0.14339,Saccharomyces_castellii_NC003920:0.14339):0.00744):0.0011,Saccharomyces_servazzii_NC004918:0.15193):0.02684,(Ashbya_gossypii_AE016821:0.14603,Parameci…
0.2049	0.52050057315	Mito	MtrComb	Eq.6	Eq.4	MIN	BIONJ	((((((Montipora_cactus_NC006902:0.032563,Anacropora_matthai_NC006898:0.031378):0.030635,Acropora_tenuis_NC003522:0.069009):0.093796,(Crinipellis_perniciosa_NC005927:0.128151,Pseudendoclonium_akinetum_AY359242:0.146756):0.024604):0.0196,((Harpochytrium_NC004760_NC004760:0.068992,Harpochytrium_NC004623_NC004623:0.070264):0.036436,Monoblepharella_NC004624_NC004624:0.105697):0.07055):0.007869,((Axine…
0.2213	0.52050057315	Mito	MtrComb	Eq.6	Eq.4	MIN	FASTME	((((Saccharomyces_servazzii_NC004918:0.131567,(Candida_glabrata_CGL511533:0.112868,((Saccharomyces_cerevisiae_SCE011856:0.109088,((Leishmania_tarentolae_NC000894:0.16836,Pichia_canadensis_NC001762:0.143848):0.030526,(Tetrahymena_thermophila_NC003029:0.141887,Tetrahymena_pyriformis_AF160864:0.135798):0.020638):0.025495):0.006328,(Kluyveromyces_thermotolerans_AJ634268:0.097996,(Kluyveromyces_lactis…
0.2295	0.52050057315	Mito	MtrComb	Eq.6	Eq.4	MIN	NJ	(Schizosaccharomyces_japonicus_AF547983:0.11584,((Saccharomyces_servazzii_NC004918:0.10928,Steinernema_carpocapsae_AY591323:0.15229):0.02199,((Chara_vulgaris_AY267353:0.10823,Pichia_canadensis_NC001762:0.14909):0.02125,(((Mortierella_verticillata_AY863211:0.16937,(Smittium_culisetae_AY863213:0.11233,Apis_mellifera_NC001566:0.13666):0.05493):0.01727,Rhizopus_oryzae_AY863212:0.17835):0.00576,((((((…
0.0738	0.52050057315	Mito	MtrComb	Eq.6	Eq.4	MIN	STC	((Necator_americanus_NC003416:0.21744,((Candida_glabrata_CGL511533:0.172477,(Schizophyllum_commune_AF402141:0.122735,(((Wolbachia_in_Drosophila_melanogaster_NC002978_NC002978:0.195302,(Pseudendoclonium_akinetum_AY359242:0.164347,((((Chrysodidymus_synuroideus_NC002174:0.149342,(Mesostigma_viride_AF353999:0.145232,(Balanoglossus_carnosus_AF051097:0.168274,(Phytophthora_infestans_NC002387:0.157908,(…
0.2295	0.52050057315	Mito	MtrComb	Eq.6	Eq.4	MIN	UPGMA	(((((((((((((((((((((Physarum_polycephalum_AB027295:0.07082,Kluyveromyces_lactis_AY654900:0.07082):0.03698,Kluyveromyces_thermotolerans_AJ634268:0.1078):0.00376,Saccharomyces_cerevisiae_SCE011856:0.11156):0.01226,Saccharomyces_servazzii_NC004918:0.12382):0.00169,Saccharomyces_castellii_NC003920:0.12551):0.00823,(Candida_glabrata_CGL511533:0.11745,Chara_vulgaris_AY267353:0.11745):0.01629):0.02127,…
0.1277	0.362152889297	Plastid	Blastn	Eq.5	Eq.1	AVG	BIONJ	(((Amborella_trichopoda_AJ506156:0.007283,(Calycanthus_floridus_NC004993:0.008646,Atropa_belladonna_NC004561:0.007451):0.007331):0.002383,Nicotiana_tabacum_Z00044:0.008295):0.00232,(((((((Pseudendoclonium_akinetum_AY835431:0.218886,((((((Synechocystis_PCC6803_NC000911:0.217433,Eimeria_tenella_AY217738:0.318281):0.029661,Nephroselmis_olivacea_NC000927:0.221109):0.013391,((Mesostigma_viride_AF16611…
0.1489	0.362152889297	Plastid	Blastn	Eq.5	Eq.1	AVG	FASTME	((((((((Cyanidioschyzon_merolae_AB002583:0.327121,(Porphyra_purpurea_NC000925:0.199585,Guillardia_theta_NC000926:0.259724):0.088274):0.023524,(Cyanidium_caldarium_NC001840:0.143597,Gracilaria_tenuistipitata_NC006137:0.189747):0.078725):0.028252,(Odontella_sinensis_NC001713:0.35909,(((Epifagus_virginiana_M81884:-0.046,((Spinacia_oleracea_NC002202:0.00652,(Arabidopsis_thaliana_NC000932:-0.003537,((…
0.0638	0.362152889297	Plastid	Blastn	Eq.5	Eq.1	AVG	NJ	(Euglena_longa_NC002652:0.26973,((Euglena_gracilis_X70810:0.24678,Synechococcus_WH8102_NC005070:0.20777):0.07003,(Chlamydomonas_reinhardtii_NC005353:0.3735,(Cyanidioschyzon_merolae_AY286123:0.24774,(Medicago_truncatula_NC003119:0.1856,((Cyanidium_caldarium_NC001840:0.16853,Gracilaria_tenuistipitata_NC006137:0.16481):0.07406,(Odontella_sinensis_NC001713:0.36949,(Pseudendoclonium_akinetum_AY835431:…
0.0638	0.362152889297	Plastid	Blastn	Eq.5	Eq.1	AVG	STC	(Toxoplasma_gondii_NC001799:0.206112,((((Oenothera_elata_NC002693:0.037582,Lotus_corniculatus_AP002983:0.039406):0.050478,(((Mesostigma_viride_AF166114:0.153393,(((Cyanophora_paradoxa_U30821:0.313008,(Nephroselmis_olivacea_NC000927:0.173553,(((Thermosynechococcus_elongatus_BA000039:0.116042,Euglena_longa_NC002652:0.342291):0.156384,(Odontella_sinensis_NC001713:0.304219,(Synechococcus_WH8102_NC005…
0.1064	0.362152889297	Plastid	Blastn	Eq.5	Eq.1	AVG	UPGMA	((((Thermosynechococcus_elongatus_BA000039:0.22917,Euglena_longa_NC002652:0.22917):0.06002,Euglena_gracilis_X70810:0.28918):0.07165,(((Cyanidioschyzon_merolae_AB002583:0.28066,Chlorella_vulgaris_NC001865:0.28066):0.05992,((((((Physcomitrella_patens_AP005672:0.1129,Toxoplasma_gondii_NC001799:0.1129):0.12128,((Huperzia_lucidula_AY660566:0.15419,(Pinus_thunbergii_NC001631:0.02965,Pinus_koraiensis_NC…
0.1489	0.43807301985	Plastid	Blastn	Eq.6	Eq.1	AVG	BIONJ	(((Amborella_trichopoda_AJ506156:0.00728,(Calycanthus_floridus_NC004993:0.008783,Atropa_belladonna_NC004561:0.007445):0.007534):0.002567,Nicotiana_tabacum_Z00044:0.008399):0.002303,(((((((Pseudendoclonium_akinetum_AY835431:0.292727,Epifagus_virginiana_M81884:-0.096424):0.027258,((((((Synechocystis_PCC6803_NC000911:0.336635,(((Chlorella_vulgaris_NC001865:0.389841,(Toxoplasma_gondii_NC001799:0.0790…
0.1064	0.43807301985	Plastid	Blastn	Eq.6	Eq.1	AVG	FASTME	((((Cyanidioschyzon_merolae_AY286123:0.346159,(((Amborella_trichopoda_AJ506156:0.000661,(((Atropa_belladonna_NC004561:0.008309,Calycanthus_floridus_NC004993:0.007919):0.009057,((Nicotiana_tabacum_Z00044:0.009898,Acorus_calamus_AJ879453:0.005154):0.001728,(Panax_ginseng_NC006290:0.002699,Nymphaea_alba_AJ627251:-0.001732):0.004737):0.00125):0.00207,((Spinacia_oleracea_NC002202:0.006436,(Adiantum_ca…
0.0851	0.43807301985	Plastid	Blastn	Eq.6	Eq.1	AVG	NJ	(Euglena_longa_NC002652:0.44002,((Chlamydomonas_reinhardtii_NC005353:0.6837,(Euglena_gracilis_X70810:0.34436,Synechococcus_WH8102_NC005070:0.26178):0.08278):0.15338,(Medicago_truncatula_NC003119:0.12711,(Cyanidioschyzon_merolae_AY286123:0.32554,((Cyanidium_caldarium_NC001840:0.21064,Gracilaria_tenuistipitata_NC006137:0.19485):0.10862,(Odontella_sinensis_NC001713:0.68453,(Pseudendoclonium_akinetum…
0.0851	0.43807301985	Plastid	Blastn	Eq.6	Eq.1	AVG	STC	((Cyanophora_paradoxa_U30821:0.375061,(Chlamydomonas_reinhardtii_NC005353:0.783428,(((Euglena_gracilis_X70810:0.400077,Euglena_longa_NC002652:0.514329):0.000001,Thermosynechococcus_elongatus_BA000039:0.4027):0.12351,Medicago_truncatula_NC003119:0.289541):0.093384):0.251636):0.000001,(Guillardia_theta_NC000926:0.553485,((((((((Cyanidioschyzon_merolae_AY286123:0.212646,(Odontella_sinensis_NC001713:…
0.1064	0.43807301985	Plastid	Blastn	Eq.6	Eq.1	AVG	UPGMA	((((((Thermosynechococcus_elongatus_BA000039:0.30655,Euglena_longa_NC002652:0.30655):0.12617,Euglena_gracilis_X70810:0.43272):0.26297,((Cyanidioschyzon_merolae_AB002583:0.50837,(((Physcomitrella_patens_AP005672:0.12797,Toxoplasma_gondii_NC001799:0.12797):0.25681,Chlorella_vulgaris_NC001865:0.38478):0.03832,((Huperzia_lucidula_AY660566:0.18582,(Pinus_thunbergii_NC001631:0.03059,Pinus_koraiensis_NC…
0.1489	0.357247705893	Plastid	Blastn	Eq.5	Eq.1	MAX	BIONJ	(((Nymphaea_alba_AJ627251:0.001555,Panax_ginseng_NC006290:-0.000579):0.007533,(Amborella_trichopoda_AJ506156:0.005213,(Calycanthus_floridus_NC004993:0.008625,Atropa_belladonna_NC004561:0.007504):0.014163):0.003617):0.005991,((((((Pseudendoclonium_akinetum_AY835431:0.242543,Epifagus_virginiana_M81884:-0.062543):0.019917,(((((Synechocystis_PCC6803_NC000911:0.242775,Nephroselmis_olivacea_NC000927:0.…
0.1064	0.357247705893	Plastid	Blastn	Eq.5	Eq.1	MAX	FASTME	((((Euglena_gracilis_X70810:0.229546,Synechococcus_WH8102_NC005070:0.224999):0.02465,(Chlamydomonas_reinhardtii_NC005353:0.422503,((Odontella_sinensis_NC001713:0.411042,((Cyanidioschyzon_merolae_AB002583:0.300471,((Eimeria_tenella_AY217738:0.331225,Toxoplasma_gondii_NC001799:0.193165):0.190995,Chlorella_vulgaris_NC001865:0.23637):0.062625):0.052278,(Porphyra_purpurea_NC000925:0.188674,Guillardia_…
0.0851	0.357247705893	Plastid	Blastn	Eq.5	Eq.1	MAX	NJ	(Euglena_longa_NC002652:0.27235,((Chlamydomonas_reinhardtii_NC005353:0.4272,(Euglena_gracilis_X70810:0.25652,Synechococcus_WH8102_NC005070:0.19802):0.04179):0.05151,((((Cyanidioschyzon_merolae_AB002583:0.31097,((Eimeria_tenella_AY217738:0.32227,Toxoplasma_gondii_NC001799:0.20212):0.12769,Chlorella_vulgaris_NC001865:0.29967):0.05212):0.03072,((Porphyra_purpurea_NC000925:0.24171,Guillardia_theta_NC…
0.0851	0.357247705893	Plastid	Blastn	Eq.5	Eq.1	MAX	STC	((((Cyanidioschyzon_merolae_AB002583:0.243378,(Chlorella_vulgaris_NC001865:0.165439,(Eimeria_tenella_AY217738:0.2911,Toxoplasma_gondii_NC001799:0.23329):0.261926):0.107216):0.007809,((Guillardia_theta_NC000926:0.226433,Porphyra_purpurea_NC000925:0.240903):0.032992,Cyanophora_paradoxa_U30821:0.379516):0.046898):0.000001,(Pinus_thunbergii_NC001631:0.032742,Pinus_koraiensis_NC004677:0.036223):0.2881…
0.1277	0.357247705893	Plastid	Blastn	Eq.5	Eq.1	MAX	UPGMA	((((((Thermosynechococcus_elongatus_BA000039:0.22917,Euglena_longa_NC002652:0.22917):0.06713,Euglena_gracilis_X70810:0.2963):0.07608,(((Physcomitrella_patens_AP005672:0.1129,Toxoplasma_gondii_NC001799:0.1129):0.17388,(Huperzia_lucidula_AY660566:0.18009,(Pinus_thunbergii_NC001631:0.03448,Pinus_koraiensis_NC004677:0.03448):0.14561):0.10669):0.03607,(((((((((Saccharum_officinarum_AP006714:0.06044,Ze…
0.1489	0.437113761861	Plastid	Blastn	Eq.6	Eq.1	MAX	BIONJ	(((Nymphaea_alba_AJ627251:0.001608,Panax_ginseng_NC006290:-0.000631):0.00761,(Amborella_trichopoda_AJ506156:0.005081,(Calycanthus_floridus_NC004993:0.008674,Atropa_belladonna_NC004561:0.007586):0.014614):0.003793):0.006078,(((((((Pseudendoclonium_akinetum_AY835431:0.310303,Epifagus_virginiana_M81884:-0.111852):0.021951,((((((Synechococcus_WH8102_NC005070:0.191267,(Euglena_gracilis_X70810:0.219248…
0.1064	0.437113761861	Plastid	Blastn	Eq.6	Eq.1	MAX	FASTME	(Nephroselmis_olivacea_NC000927:0.191833,((((((((Panax_ginseng_NC006290:0.003531,Nymphaea_alba_AJ627251:-0.002554):0.005513,Acorus_calamus_AJ879453:0.007358):0.002838,Arabidopsis_thaliana_NC000932:-0.002555):0.004533,((Nicotiana_tabacum_Z00044:0.010873,((Adiantum_capillus-veneris_NC004766:0.073854,Psilotum_nudum_AP004638:0.034035):0.020336,Calycanthus_floridus_NC004993:0.008594):0.00699):0.008506…
0.0851	0.437113761861	Plastid	Blastn	Eq.6	Eq.1	MAX	NJ	(Euglena_longa_NC002652:0.46968,(((Chlamydomonas_reinhardtii_NC005353:0.90973,Euglena_gracilis_X70810:0.21685):0.1948,Synechococcus_WH8102_NC005070:0.17554):0.16816,(Cyanidium_caldarium_NC001840:0.16596,(Gracilaria_tenuistipitata_NC006137:0.20481,(Medicago_truncatula_NC003119:0.17742,((((((Cyanidioschyzon_merolae_AB002583:0.38415,((Eimeria_tenella_AY217738:0.83443,Toxoplasma_gondii_NC001799:-0.09…
0.0851	0.437113761861	Plastid	Blastn	Eq.6	Eq.1	MAX	STC	((((Porphyra_purpurea_NC000925:0.000001,(Cyanophora_paradoxa_U30821:0.631042,(Pinus_thunbergii_NC001631:0.032281,Pinus_koraiensis_NC004677:0.039177):0.406875):0.311879):0.100276,Guillardia_theta_NC000926:0.360031):0.000001,Cyanidioschyzon_merolae_AB002583:0.594427):0.326997,(Synechocystis_PCC6803_NC000911:0.210989,((((Huperzia_lucidula_AY660566:0.261085,((Pseudendoclonium_akinetum_AY835431:0.2589…
0.1277	0.437113761861	Plastid	Blastn	Eq.6	Eq.1	MAX	UPGMA	((((((Thermosynechococcus_elongatus_BA000039:0.30655,Euglena_longa_NC002652:0.30655):0.14333,Euglena_gracilis_X70810:0.44988):0.28454,((Physcomitrella_patens_AP005672:0.12797,Toxoplasma_gondii_NC001799:0.12797):0.5642,(((((((((Saccharum_officinarum_AP006714:0.06442,Zea_mays_NC001666:0.06442):0.00551,((((Oryza_sativa_AY522329:0.03227,Oryza_sativa_NC001320:0.03227):0.00108,Oryza_nivara_NC005973:0.0…
0.1277	0.389196649773	Plastid	Blastn	Eq.5	Eq.1	MIN	BIONJ	(Nymphaea_alba_AJ627251:-0.000595,(((((((((Pseudendoclonium_akinetum_AY835431:0.165104,(((((((Synechococcus_WH8102_NC005070:0.211976,Euglena_longa_NC002652:0.260246):0.025074,Euglena_gracilis_X70810:0.252432):0.077477,Thermosynechococcus_elongatus_BA000039:0.2681):0.051342,Chlamydomonas_reinhardtii_NC005353:0.286881):0.025403,(Gracilaria_tenuistipitata_NC006137:0.169253,Cyanidium_caldarium_NC0018…
0.0638	0.389196649773	Plastid	Blastn	Eq.5	Eq.1	MIN	FASTME	((((((Cyanidioschyzon_merolae_AY286123:0.206461,(Porphyra_purpurea_NC000925:0.273162,Guillardia_theta_NC000926:0.17812):0.076881):0.068597,(Cyanidium_caldarium_NC001840:0.124733,Gracilaria_tenuistipitata_NC006137:0.206727):0.061468):0.012929,(Medicago_truncatula_NC003119:0.175369,Pseudendoclonium_akinetum_AY835431:0.202409):0.031674):0.028282,(Chlamydomonas_reinhardtii_NC005353:0.315478,((Cyanoph…
0.1064	0.389196649773	Plastid	Blastn	Eq.5	Eq.1	MIN	NJ	(((Euglena_longa_NC002652:0.26025,Synechococcus_WH8102_NC005070:0.21197):0.02703,Euglena_gracilis_X70810:0.25445):0.06437,((Nephroselmis_olivacea_NC000927:0.1358,Cyanophora_paradoxa_U30821:0.26756):0.04131,(Chlamydomonas_reinhardtii_NC005353:0.29589,(((Cyanidium_caldarium_NC001840:0.16256,Gracilaria_tenuistipitata_NC006137:0.1689):0.08075,Medicago_truncatula_NC003119:0.19591):0.00856,(((Physcomit…
0.1277	0.389196649773	Plastid	Blastn	Eq.5	Eq.1	MIN	STC	(Odontella_sinensis_NC001713:0.27789,(Lotus_corniculatus_AP002983:0.074591,((Saccharum_hybrid_AE009947:0.03332,((Triticum_aestivum_AB042240:0.006442,Zea_mays_NC001666:0.042818):0.00728,(((Marchantia_polymorpha_NC001319:0.000001,Anthoceros_formosae_AB086179:0.014411):0.072119,(Oryza_nivara_NC005973:0.023373,(Oryza_sativa_AY522329:0.021137,(Oryza_sativa_NC001320:0.000001,Oryza_sativa_AY522330:0.016…
0.1489	0.389196649773	Plastid	Blastn	Eq.5	Eq.1	MIN	UPGMA	(((Thermosynechococcus_elongatus_BA000039:0.22917,Euglena_longa_NC002652:0.22917):0.08725,(Cyanophora_paradoxa_U30821:0.26549,Euglena_gracilis_X70810:0.26549):0.05093):0.01659,(((((Cyanidioschyzon_merolae_AB002583:0.26,((((Physcomitrella_patens_AP005672:0.11838,(Pinus_thunbergii_NC001631:0.02482,Pinus_koraiensis_NC004677:0.02482):0.09356):0.01575,Huperzia_lucidula_AY660566:0.13414):0.07204,Mesost…
0.1277	0.456377735378	Plastid	Blastn	Eq.6	Eq.1	MIN	BIONJ	(((Nymphaea_alba_AJ627251:-0.005344,Atropa_belladonna_NC004561:0.006277):0.0029,(Amborella_trichopoda_AJ506156:0.001716,Nicotiana_tabacum_Z00044:-0.000803):0.00417):0.00287,(((((((Pseudendoclonium_akinetum_AY835431:0.193066,(((((((Synechococcus_WH8102_NC005070:0.254457,Euglena_longa_NC002652:0.384623):0.065989,Euglena_gracilis_X70810:0.338541):0.241403,Thermosynechococcus_elongatus_BA000039:0.403…
0.0638	0.456377735378	Plastid	Blastn	Eq.6	Eq.1	MIN	FASTME	(((((((((((Mesostigma_viride_AF166114:0.179907,((((Eimeria_tenella_AY217738:0.004757,Synechocystis_PCC6803_NC000911:0.108571):0.181702,((Chaetosphaeridium_globosum_NC004115:0.174423,((Cyanidioschyzon_merolae_AB002583:0.443694,((((((Oryza_sativa_AY522330:0.007475,Saccharum_hybrid_AE009947:0.076718):0.018486,Oryza_sativa_NC001320:-0.018886):0.00607,Oryza_sativa_AY522329:0.013114):0.019981,Oryza_niv…
0.0638	0.456377735378	Plastid	Blastn	Eq.6	Eq.1	MIN	NJ	(((Euglena_longa_NC002652:0.38464,Synechococcus_WH8102_NC005070:0.25444):0.07352,Euglena_gracilis_X70810:0.34453):0.18763,(Chlamydomonas_reinhardtii_NC005353:0.43888,(((Huperzia_lucidula_AY660566:0.0854,Cyanophora_paradoxa_U30821:0.34095):0.17777,Nephroselmis_olivacea_NC000927:0.13131):0.08296,(((Cyanidium_caldarium_NC001840:0.18687,Gracilaria_tenuistipitata_NC006137:0.21579):0.13702,Medicago_tru…
0.0638	0.456377735378	Plastid	Blastn	Eq.6	Eq.1	MIN	STC	(Saccharum_hybrid_AE009947:0.031096,(((Marchantia_polymorpha_NC001319:0.065788,((Triticum_aestivum_AB042240:0.023349,(Oryza_nivara_NC005973:0.017255,Oryza_sativa_NC001320:0.000001):0.027965):0.000001,((Oryza_sativa_AY522330:0.032592,Oryza_sativa_AY522329:0.031945):0.007834,(Saccharum_officinarum_AP006714:0.045755,((Anthoceros_formosae_AB086179:0.073088,((Psilotum_nudum_AP004638:0.033988,((Panax_g…
0.1489	0.456377735378	Plastid	Blastn	Eq.6	Eq.1	MIN	UPGMA	(((Thermosynechococcus_elongatus_BA000039:0.30655,Euglena_longa_NC002652:0.30655):0.21237,(Cyanophora_paradoxa_U30821:0.37855,Euglena_gracilis_X70810:0.37855):0.14037):0.07231,((((Cyanidioschyzon_merolae_AB002583:0.37814,((((Physcomitrella_patens_AP005672:0.13517,(Pinus_thunbergii_NC001631:0.02546,Pinus_koraiensis_NC004677:0.02546):0.10971):0.02116,Huperzia_lucidula_AY660566:0.15633):0.111,Mesost…
0.6596	0.164269184037	Plastid	Blastn	Eq.5	Eq.2	AVG	BIONJ	(Chlorella_vulgaris_NC001865:0.424257,(Pseudendoclonium_akinetum_AY835431:0.43425,Chlamydomonas_reinhardtii_NC005353:0.430372):0.00077,(((((((((((((Acorus_calamus_AJ879453:0.115,Calycanthus_floridus_NC004993:0.105168):0.020595,(Nymphaea_alba_AJ627251:0.134742,Amborella_trichopoda_AJ506156:0.134357):0.004463):0.023921,((((Nicotiana_tabacum_Z00044:0.014568,Atropa_belladonna_NC004561:0.015596):0.072…
0.7021	0.164269184037	Plastid	Blastn	Eq.5	Eq.2	AVG	FASTME	((((Eimeria_tenella_AY217738:0.369506,Toxoplasma_gondii_NC001799:0.372515):0.110747,(((((Guillardia_theta_NC000926:0.360346,Odontella_sinensis_NC001713:0.384083):0.011404,Cyanophora_paradoxa_U30821:0.385608):0.016856,((Porphyra_purpurea_NC000925:0.358849,Gracilaria_tenuistipitata_NC006137:0.372042):0.04374,((Cyanidioschyzon_merolae_AB002583:0.002571,Cyanidioschyzon_merolae_AY286123:0.002928):0.40…
0.6383	0.164269184037	Plastid	Blastn	Eq.5	Eq.2	AVG	NJ	(Synechocystis_PCC6803_NC000911:0.47637,(Synechococcus_WH8102_NC005070:0.49085,((Eimeria_tenella_AY217738:0.36831,Toxoplasma_gondii_NC001799:0.37371):0.11574,((Euglena_longa_NC002652:0.43682,Euglena_gracilis_X70810:0.40683):0.0388,(((((Cyanidioschyzon_merolae_AB002583:0.00276,Cyanidioschyzon_merolae_AY286123:0.00274):0.40624,Cyanidium_caldarium_NC001840:0.42423):0.02172,(Porphyra_purpurea_NC00092…
0.7021	0.164269184037	Plastid	Blastn	Eq.5	Eq.2	AVG	STC	(((Nephroselmis_olivacea_NC000927:0.436469,((Euglena_longa_NC002652:0.435968,Euglena_gracilis_X70810:0.407687):0.035842,((Synechococcus_WH8102_NC005070:0.491011,(Thermosynechococcus_elongatus_BA000039:0.476119,Synechocystis_PCC6803_NC000911:0.47668):0.014065):0.020439,(Eimeria_tenella_AY217738:0.367637,Toxoplasma_gondii_NC001799:0.374383):0.116509):0.018977):0.037703):0.002043,((Mesostigma_viride…
0.5957	0.164269184037	Plastid	Blastn	Eq.5	Eq.2	AVG	UPGMA	(((Thermosynechococcus_elongatus_BA000039:0.4764,Synechocystis_PCC6803_NC000911:0.4764):0.01434,Synechococcus_WH8102_NC005070:0.49074):0.00671,((((((Cyanidioschyzon_merolae_AB002583:0.00275,Cyanidioschyzon_merolae_AY286123:0.00275):0.41386,Cyanidium_caldarium_NC001840:0.41661):0.01189,((Porphyra_purpurea_NC000925:0.36545,Gracilaria_tenuistipitata_NC006137:0.36545):0.04009,((Guillardia_theta_NC000…
0.5957	0.188174181253	Plastid	Blastn	Eq.5	Eq.3	AVG	BIONJ	((((Synechocystis_PCC6803_NC000911:0.459725,Thermosynechococcus_elongatus_BA000039:0.484163):0.01237,((Synechococcus_WH8102_NC005070:0.483119,(Toxoplasma_gondii_NC001799:0.37789,Eimeria_tenella_AY217738:0.363218):0.080591):0.010031,(Euglena_gracilis_X70810:0.37723,Euglena_longa_NC002652:0.392004):0.064621):0.010097):0.015628,(Cyanophora_paradoxa_U30821:0.372342,((((Gracilaria_tenuistipitata_NC006…
0.617	0.188174181253	Plastid	Blastn	Eq.5	Eq.3	AVG	FASTME	(((((Eimeria_tenella_AY217738:0.364434,Toxoplasma_gondii_NC001799:0.376674):0.078087,Synechococcus_WH8102_NC005070:0.485605):0.004984,(Euglena_longa_NC002652:0.382949,Euglena_gracilis_X70810:0.386286):0.070949):0.011011,((((Chlorella_vulgaris_NC001865:0.409077,Pseudendoclonium_akinetum_AY835431:0.428334):0.009157,Chlamydomonas_reinhardtii_NC005353:0.418367):0.005404,((Nephroselmis_olivacea_NC0009…
0.5957	0.188174181253	Plastid	Blastn	Eq.5	Eq.3	AVG	NJ	(Synechocystis_PCC6803_NC000911:0.46007,((((Eimeria_tenella_AY217738:0.36318,Toxoplasma_gondii_NC001799:0.37793):0.08062,Synechococcus_WH8102_NC005070:0.48307):0.01057,(Euglena_longa_NC002652:0.39197,Euglena_gracilis_X70810:0.37726):0.06537):0.01019,(((((Cyanidioschyzon_merolae_AB002583:0.0023,Cyanidioschyzon_merolae_AY286123:0.00227):0.40281,Cyanidium_caldarium_NC001840:0.41974):0.03687,(((Porph…
0.5957	0.188174181253	Plastid	Blastn	Eq.5	Eq.3	AVG	STC	(Nephroselmis_olivacea_NC000927:0.43661,((Chaetosphaeridium_globosum_NC004115:0.33422,(Adiantum_capillus-veneris_NC004766:0.393322,(((Pinus_thunbergii_NC001631:0.035733,Pinus_koraiensis_NC004677:0.030851):0.278099,((Triticum_aestivum_AB042240:0.035589,((Oryza_nivara_NC005973:0.00544,((Oryza_sativa_AY522330:0.004765,Oryza_sativa_NC001320:0.005019):0.000642,Oryza_sativa_AY522329:0.005603):0.000045)…
0.5957	0.188174181253	Plastid	Blastn	Eq.5	Eq.3	AVG	UPGMA	(Thermosynechococcus_elongatus_BA000039:0.47604,(((((((Cyanidioschyzon_merolae_AB002583:0.00228,Cyanidioschyzon_merolae_AY286123:0.00228):0.41013,Cyanidium_caldarium_NC001840:0.41242):0.00803,(((Porphyra_purpurea_NC000925:0.3441,Guillardia_theta_NC000926:0.3441):0.02199,Gracilaria_tenuistipitata_NC006137:0.36608):0.02046,(Odontella_sinensis_NC001713:0.38381,Cyanophora_paradoxa_U30821:0.38381):0.0…
0.8085	0.20113849377	Plastid	Blastn	Eq.6	Eq.2	AVG	BIONJ	(((((Nicotiana_tabacum_Z00044:0.013718,Atropa_belladonna_NC004561:0.016911):0.06197,Epifagus_virginiana_M81884:0.699477):0.024311,Panax_ginseng_NC006290:0.088578):0.039417,Spinacia_oleracea_NC002202:0.172628):0.002942,(((Lotus_corniculatus_AP002983:0.09128,Medicago_truncatula_NC003119:0.342212):0.112419,Oenothera_elata_NC002693:0.230683):0.003569,Arabidopsis_thaliana_NC000932:0.186656):0.012225,(…
0.766	0.20113849377	Plastid	Blastn	Eq.6	Eq.2	AVG	FASTME	((((((((((((((((Saccharum_officinarum_AP006714:0.008431,Saccharum_hybrid_AE009947:0.008418):0.001694,Zea_mays_NC001666:0.014205):0.039692,((Oryza_sativa_AY522329:0.005487,((Oryza_sativa_AY522330:0.005023,Oryza_sativa_NC001320:0.004907):0.00076,Oryza_nivara_NC005973:0.005533):0.000131):0.02539,Triticum_aestivum_AB042240:0.0407):0.012227):0.260819,(((((((Epifagus_virginiana_M81884:0.694465,(Atropa_…
0.766	0.20113849377	Plastid	Blastn	Eq.6	Eq.2	AVG	NJ	(Synechocystis_PCC6803_NC000911:1.49173,(Synechococcus_WH8102_NC005070:1.98877,(Nephroselmis_olivacea_NC000927:1.01012,((((((((Cyanidioschyzon_merolae_AB002583:0.00306,Cyanidioschyzon_merolae_AY286123:0.00245):0.81512,Cyanidium_caldarium_NC001840:0.97321):0.20247,(Porphyra_purpurea_NC000925:0.5187,Gracilaria_tenuistipitata_NC006137:0.79398):0.15981):0.11509,Guillardia_theta_NC000926:0.62519):0.05…
0.8085	0.20113849377	Plastid	Blastn	Eq.6	Eq.2	AVG	STC	((Odontella_sinensis_NC001713:0.778024,(Guillardia_theta_NC000926:0.604922,((Cyanidium_caldarium_NC001840:0.986237,(Cyanidioschyzon_merolae_AB002583:0.002865,Cyanidioschyzon_merolae_AY286123:0.002648):0.802092):0.22592,(Porphyra_purpurea_NC000925:0.561092,Gracilaria_tenuistipitata_NC006137:0.751581):0.148787):0.133723):0.044357):0.130999,((Euglena_gracilis_X70810:0.946622,(Euglena_longa_NC002652:…
0.5957	0.20113849377	Plastid	Blastn	Eq.6	Eq.2	AVG	UPGMA	(((Thermosynechococcus_elongatus_BA000039:1.52669,Synechocystis_PCC6803_NC000911:1.52669):0.47262,Synechococcus_WH8102_NC005070:1.99931):0.66501,((((((Cyanidioschyzon_merolae_AB002583:0.00276,Cyanidioschyzon_merolae_AY286123:0.00276):0.89279,Cyanidium_caldarium_NC001840:0.89554):0.08069,((Porphyra_purpurea_NC000925:0.65634,Gracilaria_tenuistipitata_NC006137:0.65634):0.1846,((Guillardia_theta_NC00…
0.7447	0.229448678274	Plastid	Blastn	Eq.6	Eq.3	AVG	BIONJ	(Calycanthus_floridus_NC004993:0.100328,((((((((((((Pseudendoclonium_akinetum_AY835431:0.913485,Chlorella_vulgaris_NC001865:0.903046):0.07917,Chlamydomonas_reinhardtii_NC005353:0.889513):0.101813,Mesostigma_viride_AF166114:0.453415):0.04875,Nephroselmis_olivacea_NC000927:1.009324):0.006062,(((Synechocystis_PCC6803_NC000911:1.2454441,Thermosynechococcus_elongatus_BA000039:1.634959):0.205494,(Cyano…
0.766	0.229448678274	Plastid	Blastn	Eq.6	Eq.3	AVG	FASTME	(((((Guillardia_theta_NC000926:0.522837,((((Cyanidioschyzon_merolae_AB002583:0.001815,Cyanidioschyzon_merolae_AY286123:0.002757):0.783331,Cyanidium_caldarium_NC001840:0.956391):0.248242,Gracilaria_tenuistipitata_NC006137:0.691142):0.077625,Porphyra_purpurea_NC000925:0.580765):0.054522):0.120525,Odontella_sinensis_NC001713:0.680955):0.144046,Cyanophora_paradoxa_U30821:0.599008):0.085766,(((((((Mar…
0.7021	0.229448678274	Plastid	Blastn	Eq.6	Eq.3	AVG	NJ	(Synechocystis_PCC6803_NC000911:1.2463599,(((((((Cyanidioschyzon_merolae_AB002583:0.00257,Cyanidioschyzon_merolae_AY286123:0.002):0.79787,Cyanidium_caldarium_NC001840:0.94185):0.21243,(Porphyra_purpurea_NC000925:0.49481,Gracilaria_tenuistipitata_NC006137:0.79863):0.09191):0.06588,Guillardia_theta_NC000926:0.53184):0.10223,Odontella_sinensis_NC001713:0.69311):0.1125,Cyanophora_paradoxa_U30821:0.63…
0.7234	0.229448678274	Plastid	Blastn	Eq.6	Eq.3	AVG	STC	(Nephroselmis_olivacea_NC000927:0.981408,((Chaetosphaeridium_globosum_NC004115:0.50385,(Adiantum_capillus-veneris_NC004766:0.828812,((Psilotum_nudum_AP004638:0.496796,((Pinus_thunbergii_NC001631:0.040788,Pinus_koraiensis_NC004677:0.028116):0.444513,((Triticum_aestivum_AB042240:0.037223,((Oryza_nivara_NC005973:0.005466,(Oryza_sativa_AY522329:0.005636,(Oryza_sativa_AY522330:0.004774,Oryza_sativa_NC…
0.5957	0.229448678274	Plastid	Blastn	Eq.6	Eq.3	AVG	UPGMA	((Thermosynechococcus_elongatus_BA000039:1.52431,((((((Cyanidioschyzon_merolae_AB002583:0.00229,Cyanidioschyzon_merolae_AY286123:0.00229):0.86872,Cyanidium_caldarium_NC001840:0.871):0.05173,(((Porphyra_purpurea_NC000925:0.5827,Guillardia_theta_NC000926:0.5827):0.07617,Gracilaria_tenuistipitata_NC006137:0.65887):0.0885,(Odontella_sinensis_NC001713:0.72968,Cyanophora_paradoxa_U30821:0.72968):0.0176…
0.2766	0.300196794727	Plastid	Blastn	Eq.5	Eq.4	AVG	BIONJ	(((Synechococcus_WH8102_NC005070:0.040828,Mesostigma_viride_AF166114:0.062197):0.007866,Gracilaria_tenuistipitata_NC006137:0.076557):0.00384,((Pseudendoclonium_akinetum_AY835431:0.073177,Chlamydomonas_reinhardtii_NC005353:0.078609):0.003775,(Cyanophora_paradoxa_U30821:0.071919,(Toxoplasma_gondii_NC001799:0.039167,Guillardia_theta_NC000926:0.066644):0.008956):0.001643):0.001085,(((((((((Acorus_cal…
0.3191	0.300196794727	Plastid	Blastn	Eq.5	Eq.4	AVG	FASTME	((((((((Huperzia_lucidula_AY660566:0.065383,((Physcomitrella_patens_AP005672:0.057873,Marchantia_polymorpha_NC001319:0.061641):0.007356,(Epifagus_virginiana_M81884:0.029143,Anthoceros_formosae_AB086179:0.065961):0.005552):0.000794):0.001284,(((((Saccharum_officinarum_AP006714:0.009013,Saccharum_hybrid_AE009947:0.009067):0.004164,Zea_mays_NC001666:0.014111):0.01797,(((Oryza_sativa_AY522329:0.00884…
0.2766	0.300196794727	Plastid	Blastn	Eq.5	Eq.4	AVG	NJ	(Cyanidium_caldarium_NC001840:0.07,(Chlorella_vulgaris_NC001865:0.07761,((Gracilaria_tenuistipitata_NC006137:0.07816,Euglena_gracilis_X70810:0.07068):0.00191,(((Guillardia_theta_NC000926:0.06663,Toxoplasma_gondii_NC001799:0.03918):0.01042,((Chlamydomonas_reinhardtii_NC005353:0.07847,Pseudendoclonium_akinetum_AY835431:0.07331):0.00328,(Cyanophora_paradoxa_U30821:0.07179,(Mesostigma_viride_AF166114…
0.2766	0.300196794727	Plastid	Blastn	Eq.5	Eq.4	AVG	STC	(Cyanidium_caldarium_NC001840:0.073686,((((Adiantum_capillus-veneris_NC004766:0.067516,(Gracilaria_tenuistipitata_NC006137:0.067921,(Euglena_longa_NC002652:0.061563,(Euglena_gracilis_X70810:0.069494,(Thermosynechococcus_elongatus_BA000039:0.057136,(Guillardia_theta_NC000926:0.055918,Toxoplasma_gondii_NC001799:0.049892):0.013922):0.004929):0.008782):0.000001):0.004674):0.000001,((Odontella_sinensi…
0.2766	0.300196794727	Plastid	Blastn	Eq.5	Eq.4	AVG	UPGMA	((((((((((((Thermosynechococcus_elongatus_BA000039:0.06198,(Guillardia_theta_NC000926:0.05291,Toxoplasma_gondii_NC001799:0.05291):0.00908):0.00586,((Cyanidioschyzon_merolae_AB002583:0.00511,Cyanidioschyzon_merolae_AY286123:0.00511):0.05531,(Eimeria_tenella_AY217738:0.05338,Synechocystis_PCC6803_NC000911:0.05338):0.00704):0.00742):0.0011,(Cyanophora_paradoxa_U30821:0.06555,(Mesostigma_viride_AF166…
0.2766	0.301482927179	Plastid	Blastn	Eq.6	Eq.4	AVG	BIONJ	((((Adiantum_capillus-veneris_NC004766:0.075586,Euglena_longa_NC002652:0.067909):0.001861,Nephroselmis_olivacea_NC000927:0.076356):0.000951,Porphyra_purpurea_NC000925:0.078267):0.002749,((((Pseudendoclonium_akinetum_AY835431:0.079103,Chlamydomonas_reinhardtii_NC005353:0.08552):0.003897,(Cyanophora_paradoxa_U30821:0.077626,(Toxoplasma_gondii_NC001799:0.039928,Guillardia_theta_NC000926:0.07191):0.0…
0.3191	0.301482927179	Plastid	Blastn	Eq.6	Eq.4	AVG	FASTME	((((((((Huperzia_lucidula_AY660566:0.070151,((Physcomitrella_patens_AP005672:0.061479,Marchantia_polymorpha_NC001319:0.065802):0.008445,(Epifagus_virginiana_M81884:0.028991,Anthoceros_formosae_AB086179:0.070945):0.00623):0.000888):0.001409,(((((Saccharum_officinarum_AP006714:0.009093,Saccharum_hybrid_AE009947:0.009153):0.004219,Zea_mays_NC001666:0.014354):0.018841,(((Oryza_sativa_AY522329:0.00892…
0.2766	0.301482927179	Plastid	Blastn	Eq.6	Eq.4	AVG	NJ	(Cyanidium_caldarium_NC001840:0.07554,(Chlorella_vulgaris_NC001865:0.08433,((Gracilaria_tenuistipitata_NC006137:0.08505,Euglena_gracilis_X70810:0.07611):0.00229,((((((Cyanidioschyzon_merolae_AB002583:0.00515,Cyanidioschyzon_merolae_AY286123:0.00512):0.07225,Synechocystis_PCC6803_NC000911:0.06235):0.00676,Odontella_sinensis_NC001713:0.08223):0.00009,(((((Physcomitrella_patens_AP005672:0.06302,Marc…
0.2979	0.301482927179	Plastid	Blastn	Eq.6	Eq.4	AVG	STC	(Cyanidium_caldarium_NC001840:0.081789,((Adiantum_capillus-veneris_NC004766:0.075829,((Chlorella_vulgaris_NC001865:0.078954,(Porphyra_purpurea_NC000925:0.068733,(Euglena_longa_NC002652:0.065594,((Guillardia_theta_NC000926:0.059354,Toxoplasma_gondii_NC001799:0.052483):0.007443,(Thermosynechococcus_elongatus_BA000039:0.061067,Euglena_gracilis_X70810:0.079879):0.008573):0.013024):0.000097):0.008901)…
0.2766	0.301482927179	Plastid	Blastn	Eq.6	Eq.4	AVG	UPGMA	((((((((((((Thermosynechococcus_elongatus_BA000039:0.06622,(Guillardia_theta_NC000926:0.05592,Toxoplasma_gondii_NC001799:0.05592):0.0103):0.00681,((Cyanidioschyzon_merolae_AB002583:0.00514,Cyanidioschyzon_merolae_AY286123:0.00514):0.05929,(Eimeria_tenella_AY217738:0.05645,Synechocystis_PCC6803_NC000911:0.05645):0.00797):0.00861):0.0013,(Cyanophora_paradoxa_U30821:0.07032,(Mesostigma_viride_AF1661…
0.6596	0.163695542897	Plastid	Blastn	Eq.5	Eq.2	MAX	BIONJ	(Chlamydomonas_reinhardtii_NC005353:0.430674,(Pseudendoclonium_akinetum_AY835431:0.434415,Chlorella_vulgaris_NC001865:0.424469):0.000836,((((((((((((((Acorus_calamus_AJ879453:0.11587,Calycanthus_floridus_NC004993:0.106026):0.020183,(Nymphaea_alba_AJ627251:0.135234,Amborella_trichopoda_AJ506156:0.134644):0.004267):0.019541,(((Nicotiana_tabacum_Z00044:0.015286,Atropa_belladonna_NC004561:0.016384):0…
0.7021	0.163695542897	Plastid	Blastn	Eq.5	Eq.2	MAX	FASTME	((((Eimeria_tenella_AY217738:0.374359,Toxoplasma_gondii_NC001799:0.377311):0.105987,(((((Guillardia_theta_NC000926:0.361016,Odontella_sinensis_NC001713:0.384113):0.011768,Cyanophora_paradoxa_U30821:0.38617):0.016734,((Porphyra_purpurea_NC000925:0.35985,Gracilaria_tenuistipitata_NC006137:0.37334):0.042768,((Cyanidioschyzon_merolae_AB002583:0.002736,Cyanidioschyzon_merolae_AY286123:0.002766):0.4053…
0.6596	0.163695542897	Plastid	Blastn	Eq.5	Eq.2	MAX	NJ	(Synechocystis_PCC6803_NC000911:0.47643,(Synechococcus_WH8102_NC005070:0.49087,((Eimeria_tenella_AY217738:0.37319,Toxoplasma_gondii_NC001799:0.37848):0.11098,((Euglena_longa_NC002652:0.43712,Euglena_gracilis_X70810:0.40764):0.03854,(((((Cyanidioschyzon_merolae_AB002583:0.00279,Cyanidioschyzon_merolae_AY286123:0.00271):0.40644,Cyanidium_caldarium_NC001840:0.42449):0.02188,(Porphyra_purpurea_NC0009…
0.6809	0.163695542897	Plastid	Blastn	Eq.5	Eq.2	MAX	STC	(((Nephroselmis_olivacea_NC000927:0.437394,((Euglena_longa_NC002652:0.436335,Euglena_gracilis_X70810:0.408419):0.035462,((Synechococcus_WH8102_NC005070:0.491023,(Thermosynechococcus_elongatus_BA000039:0.476186,Synechocystis_PCC6803_NC000911:0.476747):0.014054):0.020365,(Eimeria_tenella_AY217738:0.372654,Toxoplasma_gondii_NC001799:0.379015):0.111719):0.018864):0.036989):0.002464,((Mesostigma_virid…
0.617	0.163695542897	Plastid	Blastn	Eq.5	Eq.2	MAX	UPGMA	(((Thermosynechococcus_elongatus_BA000039:0.47647,Synechocystis_PCC6803_NC000911:0.47647):0.01431,Synechococcus_WH8102_NC005070:0.49077):0.00669,((((((Cyanidioschyzon_merolae_AB002583:0.00275,Cyanidioschyzon_merolae_AY286123:0.00275):0.41409,Cyanidium_caldarium_NC001840:0.41684):0.01217,((Porphyra_purpurea_NC000925:0.3666,Gracilaria_tenuistipitata_NC006137:0.3666):0.03931,((Guillardia_theta_NC000…
0.5957	0.187959448262	Plastid	Blastn	Eq.5	Eq.3	MAX	BIONJ	((((Synechocystis_PCC6803_NC000911:0.459804,Thermosynechococcus_elongatus_BA000039:0.484242):0.012258,((Synechococcus_WH8102_NC005070:0.483002,(Toxoplasma_gondii_NC001799:0.382569,Eimeria_tenella_AY217738:0.368223):0.075876):0.009855,(Euglena_gracilis_X70810:0.378253,Euglena_longa_NC002652:0.392603):0.064084):0.010139):0.015715,(Cyanophora_paradoxa_U30821:0.372872,((((Gracilaria_tenuistipitata_NC…
0.617	0.187959448262	Plastid	Blastn	Eq.5	Eq.3	MAX	FASTME	(((((Eimeria_tenella_AY217738:0.36932,Toxoplasma_gondii_NC001799:0.381472):0.073335,Synechococcus_WH8102_NC005070:0.48553):0.004935,(Euglena_longa_NC002652:0.383693,Euglena_gracilis_X70810:0.387164):0.070337):0.011022,((((Chlorella_vulgaris_NC001865:0.409235,Pseudendoclonium_akinetum_AY835431:0.428449):0.009463,Chlamydomonas_reinhardtii_NC005353:0.418606):0.005448,((Nephroselmis_olivacea_NC000927…
0.5957	0.187959448262	Plastid	Blastn	Eq.5	Eq.3	MAX	NJ	(Synechocystis_PCC6803_NC000911:0.46014,((((Eimeria_tenella_AY217738:0.36818,Toxoplasma_gondii_NC001799:0.38261):0.07593,Synechococcus_WH8102_NC005070:0.48293):0.01041,(Euglena_longa_NC002652:0.39257,Euglena_gracilis_X70810:0.37829):0.06486):0.01022,(((((Cyanidioschyzon_merolae_AB002583:0.00232,Cyanidioschyzon_merolae_AY286123:0.00224):0.40301,Cyanidium_caldarium_NC001840:0.42002):0.03721,(((Porp…
0.5957	0.187959448262	Plastid	Blastn	Eq.5	Eq.3	MAX	STC	(Nephroselmis_olivacea_NC000927:0.437709,((Chaetosphaeridium_globosum_NC004115:0.334739,(Adiantum_capillus-veneris_NC004766:0.394093,(((Pinus_thunbergii_NC001631:0.036164,Pinus_koraiensis_NC004677:0.030698):0.279421,((Triticum_aestivum_AB042240:0.035917,((Oryza_nivara_NC005973:0.005473,(Oryza_sativa_AY522329:0.005556,(Oryza_sativa_AY522330:0.004762,Oryza_sativa_NC001320:0.005659):0.000959):0.0000…
0.5957	0.187959448262	Plastid	Blastn	Eq.5	Eq.3	MAX	UPGMA	(Thermosynechococcus_elongatus_BA000039:0.4762,(((((((Cyanidioschyzon_merolae_AB002583:0.00228,Cyanidioschyzon_merolae_AY286123:0.00228):0.41037,Cyanidium_caldarium_NC001840:0.41266):0.00836,(((Porphyra_purpurea_NC000925:0.3447,Guillardia_theta_NC000926:0.3447):0.02247,Gracilaria_tenuistipitata_NC006137:0.36717):0.0198,(Odontella_sinensis_NC001713:0.3842,Cyanophora_paradoxa_U30821:0.3842):0.00277…
0.8085	0.201329508109	Plastid	Blastn	Eq.6	Eq.2	MAX	BIONJ	(Oenothera_elata_NC002693:0.231619,((Lotus_corniculatus_AP002983:0.091101,Medicago_truncatula_NC003119:0.343493):0.114327,Arabidopsis_thaliana_NC000932:0.188003):0.004144,((((Acorus_calamus_AJ879453:0.147397,Calycanthus_floridus_NC004993:0.103498):0.011933,(Nymphaea_alba_AJ627251:0.159982,Amborella_trichopoda_AJ506156:0.154562):0.020586):0.020508,(((((((((((Pseudendoclonium_akinetum_AY835431:1.02…
0.766	0.201329508109	Plastid	Blastn	Eq.6	Eq.2	MAX	FASTME	((((((((((((((((Saccharum_officinarum_AP006714:0.008426,Saccharum_hybrid_AE009947:0.00846):0.002151,Zea_mays_NC001666:0.014182):0.039929,((Oryza_sativa_AY522329:0.005539,((Oryza_sativa_AY522330:0.005055,Oryza_sativa_NC001320:0.005518):0.001001,Oryza_nivara_NC005973:0.005584):0.000081):0.026194,Triticum_aestivum_AB042240:0.041339):0.011639):0.262414,(((((((Epifagus_virginiana_M81884:0.706724,(Atro…
0.766	0.201329508109	Plastid	Blastn	Eq.6	Eq.2	MAX	NJ	(Synechocystis_PCC6803_NC000911:1.49199,(Synechococcus_WH8102_NC005070:1.98832,(Nephroselmis_olivacea_NC000927:1.01229,((((((((Cyanidioschyzon_merolae_AB002583:0.00333,Cyanidioschyzon_merolae_AY286123:0.00219):0.81526,Cyanidium_caldarium_NC001840:0.97583):0.20424,(Porphyra_purpurea_NC000925:0.52312,Gracilaria_tenuistipitata_NC006137:0.7981):0.15679):0.11752,Guillardia_theta_NC000926:0.62775):0.05…
0.7872	0.201329508109	Plastid	Blastn	Eq.6	Eq.2	MAX	STC	((Odontella_sinensis_NC001713:0.779901,(Guillardia_theta_NC000926:0.609594,((Cyanidium_caldarium_NC001840:0.98952,(Cyanidioschyzon_merolae_AB002583:0.003429,Cyanidioschyzon_merolae_AY286123:0.002087):0.801564):0.228685,(Porphyra_purpurea_NC000925:0.563797,Gracilaria_tenuistipitata_NC006137:0.75742):0.146245):0.133617):0.043832):0.131209,((Euglena_gracilis_X70810:0.949637,(Euglena_longa_NC002652:1…
0.5957	0.201329508109	Plastid	Blastn	Eq.6	Eq.2	MAX	UPGMA	(((Thermosynechococcus_elongatus_BA000039:1.5281,Synechocystis_PCC6803_NC000911:1.5281):0.4731,Synechococcus_WH8102_NC005070:2.0012):0.66509,((((((Cyanidioschyzon_merolae_AB002583:0.00276,Cyanidioschyzon_merolae_AY286123:0.00276):0.89416,Cyanidium_caldarium_NC001840:0.89692):0.083,((Porphyra_purpurea_NC000925:0.66061,Gracilaria_tenuistipitata_NC006137:0.66061):0.18232,((Guillardia_theta_NC000926:…
0.766	0.229587049491	Plastid	Blastn	Eq.6	Eq.3	MAX	BIONJ	(((Nymphaea_alba_AJ627251:0.161536,Amborella_trichopoda_AJ506156:0.144428):0.007635,Calycanthus_floridus_NC004993:0.100514):0.006533,(((((((((((Pseudendoclonium_akinetum_AY835431:0.914707,Chlorella_vulgaris_NC001865:0.9035):0.081139,Chlamydomonas_reinhardtii_NC005353:0.891129):0.10144,Mesostigma_viride_AF166114:0.454751):0.048656,Nephroselmis_olivacea_NC000927:1.012154):0.007324,(((Synechocystis_…
0.766	0.229587049491	Plastid	Blastn	Eq.6	Eq.3	MAX	FASTME	(((((Guillardia_theta_NC000926:0.526452,((((Cyanidioschyzon_merolae_AB002583:0.002993,Cyanidioschyzon_merolae_AY286123:0.001583):0.785981,Cyanidium_caldarium_NC001840:0.956497):0.248831,Gracilaria_tenuistipitata_NC006137:0.694675):0.080524,Porphyra_purpurea_NC000925:0.581037):0.053946):0.120715,Odontella_sinensis_NC001713:0.681474):0.144841,Cyanophora_paradoxa_U30821:0.601061):0.086781,(((Mesosti…
0.7447	0.229587049491	Plastid	Blastn	Eq.6	Eq.3	MAX	NJ	(Synechocystis_PCC6803_NC000911:1.24642,(((((((Cyanidioschyzon_merolae_AB002583:0.00282,Cyanidioschyzon_merolae_AY286123:0.00175):0.79805,Cyanidium_caldarium_NC001840:0.94443):0.21411,(Porphyra_purpurea_NC000925:0.49908,Gracilaria_tenuistipitata_NC006137:0.8029):0.08898):0.0682,Guillardia_theta_NC000926:0.53452):0.1012,Odontella_sinensis_NC001713:0.69556):0.11283,Cyanophora_paradoxa_U30821:0.6342…
0.7447	0.229587049491	Plastid	Blastn	Eq.6	Eq.3	MAX	STC	(Nephroselmis_olivacea_NC000927:0.988436,((Chaetosphaeridium_globosum_NC004115:0.504964,(Adiantum_capillus-veneris_NC004766:0.83164,((Psilotum_nudum_AP004638:0.500451,((Pinus_thunbergii_NC001631:0.041704,Pinus_koraiensis_NC004677:0.027498):0.445424,((Triticum_aestivum_AB042240:0.037367,((Oryza_nivara_NC005973:0.00549,(Oryza_sativa_AY522329:0.005572,(Oryza_sativa_AY522330:0.004759,Oryza_sativa_NC0…
0.5957	0.229587049491	Plastid	Blastn	Eq.6	Eq.3	MAX	UPGMA	((Thermosynechococcus_elongatus_BA000039:1.5276099,((((((Cyanidioschyzon_merolae_AB002583:0.00229,Cyanidioschyzon_merolae_AY286123:0.00229):0.87009,Cyanidium_caldarium_NC001840:0.87238):0.05405,(((Porphyra_purpurea_NC000925:0.58462,Guillardia_theta_NC000926:0.58462):0.07829,Gracilaria_tenuistipitata_NC006137:0.66291):0.08633,(Odontella_sinensis_NC001713:0.73137,Cyanophora_paradoxa_U30821:0.73137)…
0.2766	0.300010184788	Plastid	Blastn	Eq.5	Eq.4	MAX	BIONJ	(((Synechococcus_WH8102_NC005070:0.040848,Mesostigma_viride_AF166114:0.062479):0.007669,Gracilaria_tenuistipitata_NC006137:0.076688):0.003813,((Pseudendoclonium_akinetum_AY835431:0.073339,Chlamydomonas_reinhardtii_NC005353:0.078504):0.003909,(Cyanophora_paradoxa_U30821:0.072012,(Toxoplasma_gondii_NC001799:0.039134,Guillardia_theta_NC000926:0.066714):0.009061):0.001702):0.001068,(((((((((Acorus_ca…
0.3191	0.300010184788	Plastid	Blastn	Eq.5	Eq.4	MAX	FASTME	(((((((((Physcomitrella_patens_AP005672:0.058555,Marchantia_polymorpha_NC001319:0.061839):0.007464,(Huperzia_lucidula_AY660566:0.066303,(Epifagus_virginiana_M81884:0.028322,Anthoceros_formosae_AB086179:0.0672):0.005698):0.00009):0.001463,Psilotum_nudum_AP004638:0.070433):0.000577,(((((Saccharum_officinarum_AP006714:0.009021,Saccharum_hybrid_AE009947:0.00906):0.004162,Zea_mays_NC001666:0.014235):0…
0.2766	0.300010184788	Plastid	Blastn	Eq.5	Eq.4	MAX	NJ	(Cyanidium_caldarium_NC001840:0.06992,(Chlorella_vulgaris_NC001865:0.07789,((Gracilaria_tenuistipitata_NC006137:0.0782,Euglena_gracilis_X70810:0.0709):0.00203,(((Guillardia_theta_NC000926:0.0667,Toxoplasma_gondii_NC001799:0.03915):0.01061,((Chlamydomonas_reinhardtii_NC005353:0.07841,Pseudendoclonium_akinetum_AY835431:0.07343):0.00345,(Cyanophora_paradoxa_U30821:0.07194,(Mesostigma_viride_AF166114…
0.2766	0.300010184788	Plastid	Blastn	Eq.5	Eq.4	MAX	STC	(Cyanidium_caldarium_NC001840:0.072311,((((Gracilaria_tenuistipitata_NC006137:0.061457,Synechocystis_PCC6803_NC000911:0.076473):0.009007,Odontella_sinensis_NC001713:0.073593):0.000001,(Chaetosphaeridium_globosum_NC004115:0.072105,(Mesostigma_viride_AF166114:0.068166,(((Cyanophora_paradoxa_U30821:0.072103,(Adiantum_capillus-veneris_NC004766:0.067241,((Porphyra_purpurea_NC000925:0.064337,(Euglena_l…
0.2979	0.300010184788	Plastid	Blastn	Eq.5	Eq.4	MAX	UPGMA	((((((((((Thermosynechococcus_elongatus_BA000039:0.06222,(Guillardia_theta_NC000926:0.05292,Toxoplasma_gondii_NC001799:0.05292):0.0093):0.00596,((Cyanidioschyzon_merolae_AB002583:0.00519,Cyanidioschyzon_merolae_AY286123:0.00519):0.05576,(Eimeria_tenella_AY217738:0.05338,Synechocystis_PCC6803_NC000911:0.05338):0.00756):0.00724):0.00085,(Cyanophora_paradoxa_U30821:0.06561,(Mesostigma_viride_AF16611…
0.2766	0.301327415076	Plastid	Blastn	Eq.6	Eq.4	MAX	BIONJ	((((Adiantum_capillus-veneris_NC004766:0.075572,Euglena_longa_NC002652:0.067977):0.001989,Nephroselmis_olivacea_NC000927:0.07649):0.000958,Porphyra_purpurea_NC000925:0.078449):0.002755,((((Pseudendoclonium_akinetum_AY835431:0.07929,Chlamydomonas_reinhardtii_NC005353:0.085399):0.004081,(Cyanophora_paradoxa_U30821:0.077735,(Toxoplasma_gondii_NC001799:0.039883,Guillardia_theta_NC000926:0.071997):0.0…
0.3191	0.301327415076	Plastid	Blastn	Eq.6	Eq.4	MAX	FASTME	((((((((Huperzia_lucidula_AY660566:0.070628,((Physcomitrella_patens_AP005672:0.062405,Marchantia_polymorpha_NC001319:0.065876):0.008515,(Epifagus_virginiana_M81884:0.029177,Anthoceros_formosae_AB086179:0.07122):0.006479):0.000642):0.001606,(((((Saccharum_officinarum_AP006714:0.009105,Saccharum_hybrid_AE009947:0.009141):0.004214,Zea_mays_NC001666:0.014484):0.018958,(((Oryza_sativa_AY522329:0.00892…
0.2766	0.301327415076	Plastid	Blastn	Eq.6	Eq.4	MAX	NJ	(Cyanidium_caldarium_NC001840:0.07545,(Chlorella_vulgaris_NC001865:0.08465,((Gracilaria_tenuistipitata_NC006137:0.0851,Euglena_gracilis_X70810:0.07636):0.00243,(((Guillardia_theta_NC000926:0.07198,Toxoplasma_gondii_NC001799:0.0399):0.01206,((Chlamydomonas_reinhardtii_NC005353:0.08528,Pseudendoclonium_akinetum_AY835431:0.07941):0.00404,(Cyanophora_paradoxa_U30821:0.07775,(Mesostigma_viride_AF16611…
0.2766	0.301327415076	Plastid	Blastn	Eq.6	Eq.4	MAX	STC	(Cyanidium_caldarium_NC001840:0.077978,((((Gracilaria_tenuistipitata_NC006137:0.065364,Synechocystis_PCC6803_NC000911:0.083055):0.010717,Odontella_sinensis_NC001713:0.079659):0.000001,(Chaetosphaeridium_globosum_NC004115:0.079576,((Nephroselmis_olivacea_NC000927:0.077022,((Cyanophora_paradoxa_U30821:0.077892,(Adiantum_capillus-veneris_NC004766:0.072258,((Porphyra_purpurea_NC000925:0.068914,(Eugle…
0.2979	0.301327415076	Plastid	Blastn	Eq.6	Eq.4	MAX	UPGMA	((((((((((Thermosynechococcus_elongatus_BA000039:0.06649,(Guillardia_theta_NC000926:0.05594,Toxoplasma_gondii_NC001799:0.05594):0.01055):0.00693,((Cyanidioschyzon_merolae_AB002583:0.00521,Cyanidioschyzon_merolae_AY286123:0.00521):0.05981,(Eimeria_tenella_AY217738:0.05645,Synechocystis_PCC6803_NC000911:0.05645):0.00857):0.0084):0.00101,(Cyanophora_paradoxa_U30821:0.07039,(Mesostigma_viride_AF16611…
0.6596	0.164991656183	Plastid	Blastn	Eq.5	Eq.2	MIN	BIONJ	(Chlorella_vulgaris_NC001865:0.42395,(Pseudendoclonium_akinetum_AY835431:0.433993,Chlamydomonas_reinhardtii_NC005353:0.429986):0.00098,(((((((((((((Acorus_calamus_AJ879453:0.114273,Calycanthus_floridus_NC004993:0.104168):0.020886,(Nymphaea_alba_AJ627251:0.134262,Amborella_trichopoda_AJ506156:0.134057):0.004765):0.023261,((((Nicotiana_tabacum_Z00044:0.01385,Atropa_belladonna_NC004561:0.014807):0.0…
0.7021	0.164991656183	Plastid	Blastn	Eq.5	Eq.2	MIN	FASTME	((((Eimeria_tenella_AY217738:0.364706,Toxoplasma_gondii_NC001799:0.367665):0.115791,(((((Guillardia_theta_NC000926:0.35983,Odontella_sinensis_NC001713:0.383898):0.011063,Cyanophora_paradoxa_U30821:0.385022):0.016756,((Porphyra_purpurea_NC000925:0.358016,Gracilaria_tenuistipitata_NC006137:0.370576):0.044862,((Cyanidioschyzon_merolae_AB002583:0.002406,Cyanidioschyzon_merolae_AY286123:0.00309):0.404…
0.6383	0.164991656183	Plastid	Blastn	Eq.5	Eq.2	MIN	NJ	(Synechocystis_PCC6803_NC000911:0.47631,(Synechococcus_WH8102_NC005070:0.49083,((Eimeria_tenella_AY217738:0.36337,Toxoplasma_gondii_NC001799:0.369):0.1205,((Euglena_longa_NC002652:0.43653,Euglena_gracilis_X70810:0.40602):0.03907,(((((Cyanidioschyzon_merolae_AB002583:0.00274,Cyanidioschyzon_merolae_AY286123:0.00276):0.40604,Cyanidium_caldarium_NC001840:0.42397):0.02156,(Porphyra_purpurea_NC000925:…
0.7021	0.164991656183	Plastid	Blastn	Eq.5	Eq.2	MIN	STC	(((Nephroselmis_olivacea_NC000927:0.435543,((Euglena_longa_NC002652:0.435601,Euglena_gracilis_X70810:0.406955):0.036222,((Synechococcus_WH8102_NC005070:0.490999,(Thermosynechococcus_elongatus_BA000039:0.476053,Synechocystis_PCC6803_NC000911:0.476614):0.014075):0.020513,(Eimeria_tenella_AY217738:0.36262,Toxoplasma_gondii_NC001799:0.36975):0.1213):0.01909):0.038417):0.001622,((Mesostigma_viride_AF1…
0.5957	0.164991656183	Plastid	Blastn	Eq.5	Eq.2	MIN	UPGMA	(((Thermosynechococcus_elongatus_BA000039:0.47633,Synechocystis_PCC6803_NC000911:0.47633):0.01437,Synechococcus_WH8102_NC005070:0.4907):0.00673,((((((Cyanidioschyzon_merolae_AB002583:0.00275,Cyanidioschyzon_merolae_AY286123:0.00275):0.41363,Cyanidium_caldarium_NC001840:0.41638):0.01161,((Porphyra_purpurea_NC000925:0.3643,Gracilaria_tenuistipitata_NC006137:0.3643):0.04086,((Guillardia_theta_NC0009…
0.5957	0.188349421287	Plastid	Blastn	Eq.5	Eq.3	MIN	BIONJ	((((Synechocystis_PCC6803_NC000911:0.459646,Thermosynechococcus_elongatus_BA000039:0.484083):0.012481,((Synechococcus_WH8102_NC005070:0.483236,(Toxoplasma_gondii_NC001799:0.373212,Eimeria_tenella_AY217738:0.358213):0.085306):0.010206,(Euglena_gracilis_X70810:0.376206,Euglena_longa_NC002652:0.391406):0.065159):0.010055):0.015541,(Cyanophora_paradoxa_U30821:0.37181,((((Gracilaria_tenuistipitata_NC0…
0.617	0.188349421287	Plastid	Blastn	Eq.5	Eq.3	MIN	FASTME	(((((Eimeria_tenella_AY217738:0.359549,Toxoplasma_gondii_NC001799:0.371876):0.082839,Synechococcus_WH8102_NC005070:0.48568):0.005033,(Euglena_longa_NC002652:0.382205,Euglena_gracilis_X70810:0.385407):0.071561):0.011,((((Chlorella_vulgaris_NC001865:0.408919,Pseudendoclonium_akinetum_AY835431:0.42822):0.00885,Chlamydomonas_reinhardtii_NC005353:0.418128):0.00536,((Nephroselmis_olivacea_NC000927:0.42…
0.5957	0.188349421287	Plastid	Blastn	Eq.5	Eq.3	MIN	NJ	(Synechocystis_PCC6803_NC000911:0.46,((((Eimeria_tenella_AY217738:0.35817,Toxoplasma_gondii_NC001799:0.37325):0.08531,Synechococcus_WH8102_NC005070:0.48321):0.01073,(Euglena_longa_NC002652:0.39138,Euglena_gracilis_X70810:0.37624):0.06587):0.01017,(((((Cyanidioschyzon_merolae_AB002583:0.00227,Cyanidioschyzon_merolae_AY286123:0.00229):0.40261,Cyanidium_caldarium_NC001840:0.41946):0.03654,(((Porphyr…
0.5957	0.188349421287	Plastid	Blastn	Eq.5	Eq.3	MIN	STC	(Nephroselmis_olivacea_NC000927:0.436661,((Chaetosphaeridium_globosum_NC004115:0.333701,(Adiantum_capillus-veneris_NC004766:0.39255,(((Pinus_thunbergii_NC001631:0.035301,Pinus_koraiensis_NC004677:0.031004):0.277825,((Triticum_aestivum_AB042240:0.034701,((Oryza_sativa_AY522330:0.005007,(Oryza_nivara_NC005973:0.005357,(Oryza_sativa_AY522329:0.005581,Oryza_sativa_NC001320:0.004444):0.000102):0.00018…
0.617	0.188349421287	Plastid	Blastn	Eq.5	Eq.3	MIN	UPGMA	((Thermosynechococcus_elongatus_BA000039:0.47561,((((((Cyanidioschyzon_merolae_AB002583:0.00228,Cyanidioschyzon_merolae_AY286123:0.00228):0.40989,Cyanidium_caldarium_NC001840:0.41217):0.0077,(((Porphyra_purpurea_NC000925:0.3435,Guillardia_theta_NC000926:0.3435):0.0215,Gracilaria_tenuistipitata_NC006137:0.365):0.02113,(Odontella_sinensis_NC001713:0.38341,Cyanophora_paradoxa_U30821:0.38341):0.00271…
0.8298	0.201306791548	Plastid	Blastn	Eq.6	Eq.2	MIN	BIONJ	(((((Nicotiana_tabacum_Z00044:0.013133,Atropa_belladonna_NC004561:0.015943):0.058369,Epifagus_virginiana_M81884:0.688141):0.028461,Panax_ginseng_NC006290:0.088155):0.039176,Spinacia_oleracea_NC002202:0.172108):0.002582,(((Lotus_corniculatus_AP002983:0.091472,Medicago_truncatula_NC003119:0.340919):0.10859,Oenothera_elata_NC002693:0.228854):0.006133,Arabidopsis_thaliana_NC000932:0.185344):0.009923,…
0.766	0.201306791548	Plastid	Blastn	Eq.6	Eq.2	MIN	FASTME	((((((((((((((((Saccharum_officinarum_AP006714:0.008435,Saccharum_hybrid_AE009947:0.008375):0.001238,Zea_mays_NC001666:0.014227):0.039456,((Oryza_sativa_AY522329:0.005434,((Oryza_sativa_AY522330:0.00499,Oryza_sativa_NC001320:0.004296):0.000518,Oryza_nivara_NC005973:0.005482):0.000182):0.024585,Triticum_aestivum_AB042240:0.04006):0.012815):0.259224,(((((((Epifagus_virginiana_M81884:0.682205,(Atrop…
0.766	0.201306791548	Plastid	Blastn	Eq.6	Eq.2	MIN	NJ	(Synechocystis_PCC6803_NC000911:1.49147,(Synechococcus_WH8102_NC005070:1.98922,(Nephroselmis_olivacea_NC000927:1.0079401,((((((((Cyanidioschyzon_merolae_AB002583:0.00279,Cyanidioschyzon_merolae_AY286123:0.00272):0.81498,Cyanidium_caldarium_NC001840:0.97059):0.20069,(Porphyra_purpurea_NC000925:0.51427,Gracilaria_tenuistipitata_NC006137:0.78986):0.16284):0.11265,Guillardia_theta_NC000926:0.62262):0…
0.8085	0.201306791548	Plastid	Blastn	Eq.6	Eq.2	MIN	STC	((Odontella_sinensis_NC001713:0.776147,(Guillardia_theta_NC000926:0.600249,((Cyanidium_caldarium_NC001840:0.982954,(Cyanidioschyzon_merolae_AB002583:0.002302,Cyanidioschyzon_merolae_AY286123:0.003208):0.802619):0.223155,(Porphyra_purpurea_NC000925:0.514185,Gracilaria_tenuistipitata_NC006137:0.789944):0.151329):0.133829):0.044881):0.130995,((Euglena_gracilis_X70810:0.943607,(Euglena_longa_NC002652…
0.5957	0.201306791548	Plastid	Blastn	Eq.6	Eq.2	MIN	UPGMA	(((Thermosynechococcus_elongatus_BA000039:1.52528,Synechocystis_PCC6803_NC000911:1.52528):0.47214,Synechococcus_WH8102_NC005070:1.99742):0.66494,((((((Cyanidioschyzon_merolae_AB002583:0.00276,Cyanidioschyzon_merolae_AY286123:0.00276):0.89141,Cyanidium_caldarium_NC001840:0.89416):0.07837,((Porphyra_purpurea_NC000925:0.65207,Gracilaria_tenuistipitata_NC006137:0.65207):0.18688,((Guillardia_theta_NC0…
0.7447	0.229448924869	Plastid	Blastn	Eq.6	Eq.3	MIN	BIONJ	(Calycanthus_floridus_NC004993:0.099448,((((((((((((Pseudendoclonium_akinetum_AY835431:0.912265,Chlorella_vulgaris_NC001865:0.902592):0.077202,Chlamydomonas_reinhardtii_NC005353:0.887896):0.102184,Mesostigma_viride_AF166114:0.45208):0.048843,Nephroselmis_olivacea_NC000927:1.006492):0.00481,(((Synechocystis_PCC6803_NC000911:1.245432,Thermosynechococcus_elongatus_BA000039:1.6321501):0.203213,(Cyano…
0.766	0.229448924869	Plastid	Blastn	Eq.6	Eq.3	MIN	FASTME	(((((Guillardia_theta_NC000926:0.519642,((((Cyanidioschyzon_merolae_AB002583:0.000637,Cyanidioschyzon_merolae_AY286123:0.003932):0.78068,Cyanidium_caldarium_NC001840:0.956287):0.247639,Gracilaria_tenuistipitata_NC006137:0.687625):0.074731,Porphyra_purpurea_NC000925:0.580488):0.054679):0.12001,Odontella_sinensis_NC001713:0.680762):0.143717,Cyanophora_paradoxa_U30821:0.596488):0.085075,(((((((March…
0.7021	0.229448924869	Plastid	Blastn	Eq.6	Eq.3	MIN	NJ	(Synechocystis_PCC6803_NC000911:1.2463,(((((((Cyanidioschyzon_merolae_AB002583:0.00232,Cyanidioschyzon_merolae_AY286123:0.00225):0.79769,Cyanidium_caldarium_NC001840:0.93927):0.21075,(Porphyra_purpurea_NC000925:0.49053,Gracilaria_tenuistipitata_NC006137:0.79435):0.09484):0.06356,Guillardia_theta_NC000926:0.52917):0.10326,Odontella_sinensis_NC001713:0.69066):0.11217,Cyanophora_paradoxa_U30821:0.62…
0.7021	0.229448924869	Plastid	Blastn	Eq.6	Eq.3	MIN	STC	(Nephroselmis_olivacea_NC000927:0.974381,((Chaetosphaeridium_globosum_NC004115:0.502736,(Adiantum_capillus-veneris_NC004766:0.825983,((Psilotum_nudum_AP004638:0.49314,((Pinus_thunbergii_NC001631:0.039872,Pinus_koraiensis_NC004677:0.028734):0.443602,((Triticum_aestivum_AB042240:0.036169,((Oryza_sativa_AY522330:0.005018,(Oryza_nivara_NC005973:0.005388,(Oryza_sativa_AY522329:0.005628,Oryza_sativa_NC…
0.617	0.229448924869	Plastid	Blastn	Eq.6	Eq.3	MIN	UPGMA	((Thermosynechococcus_elongatus_BA000039:1.52101,((((((Cyanidioschyzon_merolae_AB002583:0.00228,Cyanidioschyzon_merolae_AY286123:0.00228):0.86734,Cyanidium_caldarium_NC001840:0.86963):0.04942,(((Porphyra_purpurea_NC000925:0.58077,Guillardia_theta_NC000926:0.58077):0.07405,Gracilaria_tenuistipitata_NC006137:0.65482):0.09066,(Odontella_sinensis_NC001713:0.72799,Cyanophora_paradoxa_U30821:0.72799):0…
0.2766	0.301571264427	Plastid	Blastn	Eq.5	Eq.4	MIN	BIONJ	(((Synechococcus_WH8102_NC005070:0.040813,Mesostigma_viride_AF166114:0.06191):0.008064,Gracilaria_tenuistipitata_NC006137:0.076427):0.003865,((Pseudendoclonium_akinetum_AY835431:0.073052,Chlamydomonas_reinhardtii_NC005353:0.078679):0.003637,(Cyanophora_paradoxa_U30821:0.071817,(Toxoplasma_gondii_NC001799:0.039097,Guillardia_theta_NC000926:0.066675):0.008875):0.001589):0.001107,(((((((((Acorus_cal…
0.3191	0.301571264427	Plastid	Blastn	Eq.5	Eq.4	MIN	FASTME	((((Euglena_gracilis_X70810:0.071582,Gracilaria_tenuistipitata_NC006137:0.077016):0.001131,((((Cyanidioschyzon_merolae_AB002583:0.005032,Cyanidioschyzon_merolae_AY286123:0.005033):0.065825,Synechocystis_PCC6803_NC000911:0.058208):0.005956,(Toxoplasma_gondii_NC001799:0.039631,Guillardia_theta_NC000926:0.066141):0.010178):0.0017,(((((Huperzia_lucidula_AY660566:0.065532,((Physcomitrella_patens_AP005…
0.2766	0.301571264427	Plastid	Blastn	Eq.5	Eq.4	MIN	NJ	(Cyanidium_caldarium_NC001840:0.07022,(Chlorella_vulgaris_NC001865:0.07734,((Euglena_longa_NC002652:0.06311,(Gracilaria_tenuistipitata_NC006137:0.07813,Euglena_gracilis_X70810:0.07047):0.00078):0.00203,(((((((Physcomitrella_patens_AP005672:0.05874,Marchantia_polymorpha_NC001319:0.05989):0.00648,(Huperzia_lucidula_AY660566:0.06688,(Epifagus_virginiana_M81884:0.03283,Anthoceros_formosae_AB086179:0.…
0.2979	0.301571264427	Plastid	Blastn	Eq.5	Eq.4	MIN	STC	(Cyanidium_caldarium_NC001840:0.067238,((Synechocystis_PCC6803_NC000911:0.067262,((Pseudendoclonium_akinetum_AY835431:0.070181,Chlamydomonas_reinhardtii_NC005353:0.081549):0.004148,(Odontella_sinensis_NC001713:0.073083,((Mesostigma_viride_AF166114:0.064907,(Chaetosphaeridium_globosum_NC004115:0.067987,(Cyanophora_paradoxa_U30821:0.071267,((Psilotum_nudum_AP004638:0.066448,((Physcomitrella_patens_…
0.2766	0.301571264427	Plastid	Blastn	Eq.5	Eq.4	MIN	UPGMA	((((((((((((Thermosynechococcus_elongatus_BA000039:0.06174,(Guillardia_theta_NC000926:0.05289,Toxoplasma_gondii_NC001799:0.05289):0.00886):0.00575,((Cyanidioschyzon_merolae_AB002583:0.00503,Cyanidioschyzon_merolae_AY286123:0.00503):0.05486,(Eimeria_tenella_AY217738:0.05338,Synechocystis_PCC6803_NC000911:0.05338):0.00651):0.0076):0.00136,(Cyanophora_paradoxa_U30821:0.06548,(Mesostigma_viride_AF166…
0.2766	0.302931917095	Plastid	Blastn	Eq.6	Eq.4	MIN	BIONJ	((((Adiantum_capillus-veneris_NC004766:0.075601,Euglena_longa_NC002652:0.067839):0.001734,Nephroselmis_olivacea_NC000927:0.076223):0.000945,Porphyra_purpurea_NC000925:0.078083):0.002746,((((Pseudendoclonium_akinetum_AY835431:0.078957,Chlamydomonas_reinhardtii_NC005353:0.0856):0.003709,(Cyanophora_paradoxa_U30821:0.077508,(Toxoplasma_gondii_NC001799:0.039851,Guillardia_theta_NC000926:0.071944):0.0…
0.3191	0.302931917095	Plastid	Blastn	Eq.6	Eq.4	MIN	FASTME	((((((Chlamydomonas_reinhardtii_NC005353:0.084614,Pseudendoclonium_akinetum_AY835431:0.079943):0.003117,((Cyanophora_paradoxa_U30821:0.075357,(Mesostigma_viride_AF166114:0.067865,Synechococcus_WH8102_NC005070:0.040526):0.01094):0.002968,(Toxoplasma_gondii_NC001799:0.039189,Guillardia_theta_NC000926:0.072607):0.012197):0.001321):0.001539,((((Adiantum_capillus-veneris_NC004766:0.076769,(Nephroselmi…
0.2766	0.302931917095	Plastid	Blastn	Eq.6	Eq.4	MIN	NJ	(Cyanidium_caldarium_NC001840:0.07563,(Chlorella_vulgaris_NC001865:0.084,((Euglena_longa_NC002652:0.06731,(Gracilaria_tenuistipitata_NC006137:0.08501,Euglena_gracilis_X70810:0.07586):0.00099):0.00236,(((((Cyanidioschyzon_merolae_AB002583:0.00506,Cyanidioschyzon_merolae_AY286123:0.00506):0.07148,Synechocystis_PCC6803_NC000911:0.06165):0.00774,(Guillardia_theta_NC000926:0.07195,Toxoplasma_gondii_NC…
0.2979	0.302931917095	Plastid	Blastn	Eq.6	Eq.4	MIN	STC	(Cyanidium_caldarium_NC001840:0.072299,(((Synechocystis_PCC6803_NC000911:0.064632,Gracilaria_tenuistipitata_NC006137:0.083018):0.007374,((Odontella_sinensis_NC001713:0.081276,((Pseudendoclonium_akinetum_AY835431:0.075674,Chlamydomonas_reinhardtii_NC005353:0.088883):0.004708,((Adiantum_capillus-veneris_NC004766:0.07194,(Porphyra_purpurea_NC000925:0.068551,(Euglena_longa_NC002652:0.065448,((Guillar…
0.2766	0.302931917095	Plastid	Blastn	Eq.6	Eq.4	MIN	UPGMA	((((((((((((Thermosynechococcus_elongatus_BA000039:0.06594,(Guillardia_theta_NC000926:0.0559,Toxoplasma_gondii_NC001799:0.0559):0.01004):0.00669,((Cyanidioschyzon_merolae_AB002583:0.00506,Cyanidioschyzon_merolae_AY286123:0.00506):0.05876,(Eimeria_tenella_AY217738:0.05645,Synechocystis_PCC6803_NC000911:0.05645):0.00737):0.00881):0.0016,(Cyanophora_paradoxa_U30821:0.07025,(Mesostigma_viride_AF16611…
0.1489	0.334350767481	Plastid	BlnTbx	Eq.5	Eq.1	AVG	BIONJ	(Arabidopsis_thaliana_NC000932:-0.000198,((((((((((Pseudendoclonium_akinetum_AY835431:0.284269,((((Synechococcus_WH8102_NC005070:0.32485,Cyanidioschyzon_merolae_AB002583:0.311828):0.052398,((Gracilaria_tenuistipitata_NC006137:0.139767,Cyanidium_caldarium_NC001840:0.145125):0.04936,Porphyra_purpurea_NC000925:0.251159):0.076182):0.059452,(Chlorella_vulgaris_NC001865:0.324429,Nephroselmis_olivacea_N…
0.1064	0.334350767481	Plastid	BlnTbx	Eq.5	Eq.1	AVG	FASTME	((((((((Cyanidioschyzon_merolae_AB002583:0.272505,(Cyanidium_caldarium_NC001840:0.14507,Gracilaria_tenuistipitata_NC006137:0.139822):0.103253):0.050302,(((((((Saccharum_officinarum_AP006714:0.041181,(Epifagus_virginiana_M81884:-0.04777,((((((Adiantum_capillus-veneris_NC004766:0.069211,Psilotum_nudum_AP004638:0.063977):0.054654,Calycanthus_floridus_NC004993:-0.00031):0.007227,Nymphaea_alba_AJ62725…
0.1277	0.334350767481	Plastid	BlnTbx	Eq.5	Eq.1	AVG	NJ	((Euglena_longa_NC002652:0.20773,Euglena_gracilis_X70810:0.20023):0.03536,(Medicago_truncatula_NC003119:0.17895,((Cyanidioschyzon_merolae_AB002583:0.3105,Synechococcus_WH8102_NC005070:0.32618):0.05698,((Porphyra_purpurea_NC000925:0.2499,(Cyanidium_caldarium_NC001840:0.14515,Gracilaria_tenuistipitata_NC006137:0.13975):0.05039):0.11134,((Nephroselmis_olivacea_NC000927:0.17915,Chlorella_vulgaris_NC0…
0.1064	0.334350767481	Plastid	BlnTbx	Eq.5	Eq.1	AVG	STC	((Cyanophora_paradoxa_U30821:0.290803,((Synechocystis_PCC6803_NC000911:0.296169,((Cyanidioschyzon_merolae_AY286123:0.263606,(Odontella_sinensis_NC001713:0.259598,((((Thermosynechococcus_elongatus_BA000039:0.189961,(Euglena_longa_NC002652:0.164959,Euglena_gracilis_X70810:0.242996):0.078392):0.054373,((Cyanidioschyzon_merolae_AB002583:0.246787,(Cyanidium_caldarium_NC001840:0.141468,Gracilaria_tenui…
0.1489	0.334350767481	Plastid	BlnTbx	Eq.5	Eq.1	AVG	UPGMA	(((Thermosynechococcus_elongatus_BA000039:0.25706,((Euglena_longa_NC002652:0.20398,Euglena_gracilis_X70810:0.20398):0.02677,Medicago_truncatula_NC003119:0.23074):0.02632):0.08419,Synechococcus_WH8102_NC005070:0.34125):0.02092,((((Cyanidioschyzon_merolae_AB002583:0.28128,(Porphyra_purpurea_NC000925:0.22137,(Cyanidium_caldarium_NC001840:0.14245,Gracilaria_tenuistipitata_NC006137:0.14245):0.07892):0…
0.1277	0.392625994767	Plastid	BlnTbx	Eq.6	Eq.1	AVG	BIONJ	(Arabidopsis_thaliana_NC000932:0.000223,(((((((Pseudendoclonium_akinetum_AY835431:0.400538,(((Synechocystis_PCC6803_NC000911:0.512295,Mesostigma_viride_AF166114:0.251746):0.01384,(Chlamydomonas_reinhardtii_NC005353:0.540513,Eimeria_tenella_AY217738:-0.106635):0.242461):0.010298,((((((Euglena_gracilis_X70810:0.229901,Euglena_longa_NC002652:0.294395):0.072766,Thermosynechococcus_elongatus_BA000039:…
0.1277	0.392625994767	Plastid	BlnTbx	Eq.6	Eq.1	AVG	FASTME	((Euglena_longa_NC002652:0.248088,Euglena_gracilis_X70810:0.276209):0.034068,(((Toxoplasma_gondii_NC001799:-0.029491,(Eimeria_tenella_AY217738:0.033406,Chlamydomonas_reinhardtii_NC005353:0.400472):0.138712):0.051648,((((Huperzia_lucidula_AY660566:0.131621,(Pinus_thunbergii_NC001631:0.035702,Pinus_koraiensis_NC004677:0.019325):0.17841):0.088546,Physcomitrella_patens_AP005672:0.094976):0.104533,(((…
0.1277	0.392625994767	Plastid	BlnTbx	Eq.6	Eq.1	AVG	NJ	((Euglena_longa_NC002652:0.29439,Euglena_gracilis_X70810:0.2299):0.07197,(Medicago_truncatula_NC003119:0.11268,((Cyanidioschyzon_merolae_AB002583:0.48642,Synechococcus_WH8102_NC005070:0.5303):0.14967,(((Eimeria_tenella_AY217738:-0.10761,Chlamydomonas_reinhardtii_NC005353:0.54149):0.11848,(Guillardia_theta_NC000926:0.3673,Toxoplasma_gondii_NC001799:-0.1701):0.11576):0.07211,(Pseudendoclonium_akine…
0.0638	0.392625994767	Plastid	BlnTbx	Eq.6	Eq.1	AVG	STC	((Eimeria_tenella_AY217738:0.033455,(((((Amborella_trichopoda_AJ506156:0.007059,Arabidopsis_thaliana_NC000932:0.003579):0.000001,((Epifagus_virginiana_M81884:0.000001,(Nephroselmis_olivacea_NC000927:0.386002,(Odontella_sinensis_NC001713:0.46076,(Saccharum_officinarum_AP006714:0.042773,((Oryza_sativa_AY522329:0.033958,(Oryza_sativa_AY522330:0.025742,((Triticum_aestivum_AB042240:0.009483,(Zea_mays_…
0.1702	0.392625994767	Plastid	BlnTbx	Eq.6	Eq.1	AVG	UPGMA	(((Thermosynechococcus_elongatus_BA000039:0.36524,((Euglena_longa_NC002652:0.26215,Euglena_gracilis_X70810:0.26215):0.04967,Medicago_truncatula_NC003119:0.31182):0.05343):0.2208,Synechococcus_WH8102_NC005070:0.58605):0.09597,(((Cyanidioschyzon_merolae_AB002583:0.41908,(Porphyra_purpurea_NC000925:0.29248,(Cyanidium_caldarium_NC001840:0.16766,Gracilaria_tenuistipitata_NC006137:0.16766):0.12482):0.1…
0.1489	0.341857860171	Plastid	BlnTbx	Eq.5	Eq.1	MAX	BIONJ	(((((Psilotum_nudum_AP004638:0.06051,Adiantum_capillus-veneris_NC004766:0.074861):0.055577,Calycanthus_floridus_NC004993:0.007859):0.006441,Nymphaea_alba_AJ627251:0.011065):0.014998,Panax_ginseng_NC006290:-0.00499):0.011543,((((((((Pseudendoclonium_akinetum_AY835431:0.268457,Nephroselmis_olivacea_NC000927:0.237357):0.011116,(Synechocystis_PCC6803_NC000911:0.311143,Odontella_sinensis_NC001713:0.28…
0.0851	0.341857860171	Plastid	BlnTbx	Eq.5	Eq.1	MAX	FASTME	((Euglena_longa_NC002652:0.184045,((((((Cyanidioschyzon_merolae_AB002583:0.279529,(Cyanidium_caldarium_NC001840:0.149593,Gracilaria_tenuistipitata_NC006137:0.136667):0.102855):0.052565,(((((((Triticum_aestivum_AB042240:0.022539,(((Oryza_sativa_AY522329:0.031851,(Oryza_sativa_AY522330:0.032971,Saccharum_hybrid_AE009947:0.106814):0.003386):0.000431,Oryza_nivara_NC005973:0.032605):0.005664,Oryza_sat…
0.1064	0.341857860171	Plastid	BlnTbx	Eq.5	Eq.1	MAX	NJ	((Euglena_longa_NC002652:0.21234,Euglena_gracilis_X70810:0.20488):0.04925,(Medicago_truncatula_NC003119:0.17897,(Synechococcus_WH8102_NC005070:0.37236,((((Physcomitrella_patens_AP005672:0.09911,(Huperzia_lucidula_AY660566:0.12965,(Pinus_thunbergii_NC001631:0.03853,Pinus_koraiensis_NC004677:0.02813):0.14107):0.05258):0.10117,(Cyanidioschyzon_merolae_AY286123:0.20624,Cyanophora_paradoxa_U30821:0.28…
0.0851	0.341857860171	Plastid	BlnTbx	Eq.5	Eq.1	MAX	STC	((Acorus_calamus_AJ879453:0.010691,(((Arabidopsis_thaliana_NC000932:0.000001,(Nicotiana_tabacum_Z00044:0.009685,(((Eimeria_tenella_AY217738:0.069724,(Toxoplasma_gondii_NC001799:0.000001,((Physcomitrella_patens_AP005672:0.060877,(Huperzia_lucidula_AY660566:0.034404,(Pinus_thunbergii_NC001631:0.037704,Pinus_koraiensis_NC004677:0.028962):0.236318):0.057601):0.110676,(Pseudendoclonium_akinetum_AY8354…
0.1489	0.341857860171	Plastid	BlnTbx	Eq.5	Eq.1	MAX	UPGMA	((((Thermosynechococcus_elongatus_BA000039:0.26421,((Euglena_longa_NC002652:0.20861,Euglena_gracilis_X70810:0.20861):0.03302,Medicago_truncatula_NC003119:0.24163):0.02259):0.08182,Synechococcus_WH8102_NC005070:0.34603):0.02534,(((Cyanidioschyzon_merolae_AB002583:0.28421,(Porphyra_purpurea_NC000925:0.22446,(Cyanidium_caldarium_NC001840:0.14313,Gracilaria_tenuistipitata_NC006137:0.14313):0.08133):0…
0.1064	0.402204587674	Plastid	BlnTbx	Eq.6	Eq.1	MAX	BIONJ	(((((((((((Synechocystis_PCC6803_NC000911:0.489657,Odontella_sinensis_NC001713:0.421971):0.117373,(((Synechococcus_WH8102_NC005070:0.588288,Cyanidioschyzon_merolae_AB002583:0.520769):0.15116,(Gracilaria_tenuistipitata_NC006137:0.154684,Cyanidium_caldarium_NC001840:0.182552):0.182525):0.190936,(Chlorella_vulgaris_NC001865:0.572393,Nephroselmis_olivacea_NC000927:0.15398):0.143278):0.039548):0.08647…
0.0851	0.402204587674	Plastid	BlnTbx	Eq.6	Eq.1	MAX	FASTME	((Euglena_longa_NC002652:0.215072,((Synechococcus_WH8102_NC005070:0.579846,((((Cyanidioschyzon_merolae_AB002583:0.411243,(Cyanidium_caldarium_NC001840:0.190178,Gracilaria_tenuistipitata_NC006137:0.147058):0.165767):0.151859,(((((((Oryza_sativa_AY522330:0.035059,((((Triticum_aestivum_AB042240:0.021372,(Zea_mays_NC001666:0.037379,Saccharum_hybrid_AE009947:0.08649):0.038909):0.008702,Oryza_sativa_NC…
0.1064	0.402204587674	Plastid	BlnTbx	Eq.6	Eq.1	MAX	NJ	((Euglena_longa_NC002652:0.3058,Euglena_gracilis_X70810:0.23414):0.12365,(Medicago_truncatula_NC003119:0.10222,((Cyanidioschyzon_merolae_AB002583:0.52194,Synechococcus_WH8102_NC005070:0.58711):0.12304,((Cyanidium_caldarium_NC001840:0.18012,Gracilaria_tenuistipitata_NC006137:0.15711):0.28763,((Nephroselmis_olivacea_NC000927:0.1657,Chlorella_vulgaris_NC001865:0.56067):0.18553,(((Odontella_sinensis_…
0.1064	0.402204587674	Plastid	BlnTbx	Eq.6	Eq.1	MAX	STC	((Acorus_calamus_AJ879453:0.010757,((Spinacia_oleracea_NC002202:0.01322,((((((Chaetosphaeridium_globosum_NC004115:0.219632,((Cyanidioschyzon_merolae_AY286123:0.315789,(((Chlorella_vulgaris_NC001865:0.470121,(Porphyra_purpurea_NC000925:0.016253,(Gracilaria_tenuistipitata_NC006137:0.162672,Cyanidium_caldarium_NC001840:0.174563):0.411018):0.236821):0.000001,Odontella_sinensis_NC001713:0.511271):0.00…
0.1489	0.402204587674	Plastid	BlnTbx	Eq.6	Eq.1	MAX	UPGMA	((((Thermosynechococcus_elongatus_BA000039:0.3796,((Euglena_longa_NC002652:0.26997,Euglena_gracilis_X70810:0.26997):0.06274,Medicago_truncatula_NC003119:0.33271):0.04689):0.22121,Synechococcus_WH8102_NC005070:0.6008):0.09203,Chlamydomonas_reinhardtii_NC005353:0.69283):0.03593,(((Cyanidioschyzon_merolae_AB002583:0.42553,(Porphyra_purpurea_NC000925:0.29795,(Cyanidium_caldarium_NC001840:0.16862,Grac…
0.1915	0.338546974475	Plastid	BlnTbx	Eq.5	Eq.1	MIN	BIONJ	((((Psilotum_nudum_AP004638:0.061593,Adiantum_capillus-veneris_NC004766:0.069412):0.053614,Calycanthus_floridus_NC004993:-0.007428):0.009625,Nymphaea_alba_AJ627251:-0.001284):0.016078,((((((((((((Pseudendoclonium_akinetum_AY835431:0.275705,(((Synechococcus_WH8102_NC005070:0.30608,Cyanidioschyzon_merolae_AB002583:0.297146):0.061041,((Gracilaria_tenuistipitata_NC006137:0.139212,Cyanidium_caldarium_…
0.1064	0.338546974475	Plastid	BlnTbx	Eq.5	Eq.1	MIN	FASTME	(((((((((((((((((Oryza_sativa_AY522330:0.02045,(Triticum_aestivum_AB042240:-0.005601,Saccharum_hybrid_AE009947:0.042638):0.007979):0.005087,((Oryza_sativa_AY522329:0.021996,Oryza_sativa_NC001320:-0.016044):0.012404,Oryza_nivara_NC005973:0.020433):0.004123):0.007999,Zea_mays_NC001666:0.032339):0.008895,(Saccharum_officinarum_AP006714:0.039083,(Epifagus_virginiana_M81884:-0.057272,((((Atropa_bellad…
0.1915	0.338546974475	Plastid	BlnTbx	Eq.5	Eq.1	MIN	NJ	((Euglena_longa_NC002652:0.20311,Euglena_gracilis_X70810:0.19558):0.02147,(Medicago_truncatula_NC003119:0.1741,(((Physcomitrella_patens_AP005672:0.09453,(Huperzia_lucidula_AY660566:0.11546,(Pinus_thunbergii_NC001631:0.0246,Pinus_koraiensis_NC004677:0.01563):0.13284):0.06077):0.09575,(Cyanidioschyzon_merolae_AY286123:0.23319,Cyanophora_paradoxa_U30821:0.23127):0.04295):0.01651,(((Eimeria_tenella_A…
0.1064	0.338546974475	Plastid	BlnTbx	Eq.5	Eq.1	MIN	STC	(((Epifagus_virginiana_M81884:0.000001,(Saccharum_hybrid_AE009947:0.047035,(Zea_mays_NC001666:0.0267,(((Marchantia_polymorpha_NC001319:0.03873,Anthoceros_formosae_AB086179:0.000001):0.095111,(Saccharum_officinarum_AP006714:0.029635,(Oryza_sativa_AY522329:0.025455,(Triticum_aestivum_AB042240:0.003079,(Oryza_nivara_NC005973:0.02067,(Oryza_sativa_AY522330:0.014785,Oryza_sativa_NC001320:0.000001):0.0…
0.1915	0.338546974475	Plastid	BlnTbx	Eq.5	Eq.1	MIN	UPGMA	(((Thermosynechococcus_elongatus_BA000039:0.24991,((Euglena_longa_NC002652:0.19935,Euglena_gracilis_X70810:0.19935):0.02052,Medicago_truncatula_NC003119:0.21986):0.03005):0.08655,Synechococcus_WH8102_NC005070:0.33646):0.01644,((Cyanidioschyzon_merolae_AB002583:0.27836,(Porphyra_purpurea_NC000925:0.21828,(Cyanidium_caldarium_NC001840:0.14176,Gracilaria_tenuistipitata_NC006137:0.14176):0.07652):0.0…
0.1489	0.394129162063	Plastid	BlnTbx	Eq.6	Eq.1	MIN	BIONJ	((((((((Synechocystis_PCC6803_NC000911:0.486874,(Chlamydomonas_reinhardtii_NC005353:0.430043,Eimeria_tenella_AY217738:-0.002599):0.095544):0.014018,Mesostigma_viride_AF166114:0.240488):0.015771,(((((Euglena_gracilis_X70810:0.225663,Euglena_longa_NC002652:0.282986):0.022218,Thermosynechococcus_elongatus_BA000039:0.332748):0.289366,Medicago_truncatula_NC003119:0.102621):0.253518,(((Pinus_koraiensis…
0.1277	0.394129162063	Plastid	BlnTbx	Eq.6	Eq.1	MIN	FASTME	((Euglena_longa_NC002652:0.23363,Euglena_gracilis_X70810:0.275019):0.029527,((((Eimeria_tenella_AY217738:-0.005084,Chlamydomonas_reinhardtii_NC005353:0.432528):0.081554,((((Huperzia_lucidula_AY660566:0.109337,(Pinus_thunbergii_NC001631:0.031126,Pinus_koraiensis_NC004677:0.009936):0.182685):0.076411,Physcomitrella_patens_AP005672:0.109303):0.113993,((Guillardia_theta_NC000926:0.319916,Porphyra_pur…
0.1702	0.394129162063	Plastid	BlnTbx	Eq.6	Eq.1	MIN	NJ	((Euglena_longa_NC002652:0.28299,Euglena_gracilis_X70810:0.22566):0.02029,(Medicago_truncatula_NC003119:0.12446,((Cyanidioschyzon_merolae_AB002583:0.44537,Synechococcus_WH8102_NC005070:0.47902):0.17486,(Pseudendoclonium_akinetum_AY835431:0.27673,(((Eimeria_tenella_AY217738:-0.00389,Chlamydomonas_reinhardtii_NC005353:0.43133):0.04717,(Guillardia_theta_NC000926:0.34254,Toxoplasma_gondii_NC001799:-0…
0.1064	0.394129162063	Plastid	BlnTbx	Eq.6	Eq.1	MIN	STC	((Epifagus_virginiana_M81884:0.000001,(Saccharum_hybrid_AE009947:0.050165,(Zea_mays_NC001666:0.026304,((((Chaetosphaeridium_globosum_NC004115:0.202364,(Odontella_sinensis_NC001713:0.256473,(Chlorella_vulgaris_NC001865:0.604354,(Cyanidioschyzon_merolae_AY286123:0.357903,(Nephroselmis_olivacea_NC000927:0.245467,(Pseudendoclonium_akinetum_AY835431:0.24364,((Thermosynechococcus_elongatus_BA000039:0.1…
0.1915	0.394129162063	Plastid	BlnTbx	Eq.6	Eq.1	MIN	UPGMA	(((Thermosynechococcus_elongatus_BA000039:0.35089,((Euglena_longa_NC002652:0.25432,Euglena_gracilis_X70810:0.25432):0.0366,Medicago_truncatula_NC003119:0.29092):0.05997):0.2204,Synechococcus_WH8102_NC005070:0.57129):0.0713,((Cyanidioschyzon_merolae_AB002583:0.41264,(Porphyra_purpurea_NC000925:0.28701,(Cyanidium_caldarium_NC001840:0.16671,Gracilaria_tenuistipitata_NC006137:0.16671):0.12031):0.1256…
0.5957	0.167722883286	Plastid	BlnTbx	Eq.5	Eq.2	AVG	BIONJ	((((Nicotiana_tabacum_Z00044:0.005787,Atropa_belladonna_NC004561:0.008043):0.055047,Panax_ginseng_NC006290:0.058494):0.029489,Spinacia_oleracea_NC002202:0.106082):0.003321,((((((((((((((Pseudendoclonium_akinetum_AY835431:0.366184,Chlamydomonas_reinhardtii_NC005353:0.377758):0.003794,Chlorella_vulgaris_NC001865:0.347403):0.01176,(((((Synechocystis_PCC6803_NC000911:0.266774,Thermosynechococcus_elon…
0.5957	0.167722883286	Plastid	BlnTbx	Eq.5	Eq.2	AVG	FASTME	((((Eimeria_tenella_AY217738:0.189445,Toxoplasma_gondii_NC001799:0.189745):0.250573,(((((Chlamydomonas_reinhardtii_NC005353:0.379766,Pseudendoclonium_akinetum_AY835431:0.364176):0.0056,Chlorella_vulgaris_NC001865:0.345664):0.012327,((((((Cyanidioschyzon_merolae_AB002583:0.003335,Cyanidioschyzon_merolae_AY286123:0.00179):0.165905,Cyanidium_caldarium_NC001840:0.143947):0.054031,(Porphyra_purpurea_N…
0.617	0.167722883286	Plastid	BlnTbx	Eq.5	Eq.2	AVG	NJ	(Synechocystis_PCC6803_NC000911:0.26677,(Synechococcus_WH8102_NC005070:0.30538,((((Eimeria_tenella_AY217738:0.18941,Toxoplasma_gondii_NC001799:0.18978):0.23193,Euglena_longa_NC002652:0.37136):0.04526,Euglena_gracilis_X70810:0.33989):0.02501,((((((Cyanidioschyzon_merolae_AB002583:0.00275,Cyanidioschyzon_merolae_AY286123:0.00237):0.15275,Cyanidium_caldarium_NC001840:0.1571):0.04548,(Porphyra_purpur…
0.5957	0.167722883286	Plastid	BlnTbx	Eq.5	Eq.2	AVG	STC	(Gracilaria_tenuistipitata_NC006137:0.141733,((Cyanidium_caldarium_NC001840:0.144685,(Cyanidioschyzon_merolae_AB002583:0.003256,Cyanidioschyzon_merolae_AY286123:0.001868):0.165166):0.05379,((Cyanophora_paradoxa_U30821:0.229438,(((Synechococcus_WH8102_NC005070:0.303181,(Thermosynechococcus_elongatus_BA000039:0.249339,Synechocystis_PCC6803_NC000911:0.274333):0.053572):0.221406,(Euglena_gracilis_X70…
0.4894	0.167722883286	Plastid	BlnTbx	Eq.5	Eq.2	AVG	UPGMA	(((Thermosynechococcus_elongatus_BA000039:0.26184,Synechocystis_PCC6803_NC000911:0.26184):0.04746,Synechococcus_WH8102_NC005070:0.3093):0.17109,(((((((((((Cyanidioschyzon_merolae_AB002583:0.00256,Cyanidioschyzon_merolae_AY286123:0.00256):0.15364,Cyanidium_caldarium_NC001840:0.15621):0.04576,(Porphyra_purpurea_NC000925:0.13815,Gracilaria_tenuistipitata_NC006137:0.13815):0.06382):0.02396,(Guillardi…
0.5745	0.205456389982	Plastid	BlnTbx	Eq.5	Eq.3	AVG	BIONJ	(((((Nicotiana_tabacum_Z00044:0.004641,Atropa_belladonna_NC004561:0.006823):0.01273,Epifagus_virginiana_M81884:0.1433):0.039222,Panax_ginseng_NC006290:0.054872):0.024243,Spinacia_oleracea_NC002202:0.09656):0.007633,(((Lotus_corniculatus_AP002983:0.070302,Medicago_truncatula_NC003119:0.144385):0.045784,Oenothera_elata_NC002693:0.131337):0.006603,Arabidopsis_thaliana_NC000932:0.112543):0.003418,(((…
0.5319	0.205456389982	Plastid	BlnTbx	Eq.5	Eq.3	AVG	FASTME	(((Cyanidioschyzon_merolae_AB002583:0.003186,Cyanidioschyzon_merolae_AY286123:0.001002):0.14176,Cyanidium_caldarium_NC001840:0.133974):0.018588,(Gracilaria_tenuistipitata_NC006137:0.149075,((Porphyra_purpurea_NC000925:0.106076,(Guillardia_theta_NC000926:0.0934,Synechocystis_PCC6803_NC000911:0.154818):0.010135):0.004672,((((Eimeria_tenella_AY217738:0.187245,Toxoplasma_gondii_NC001799:0.189748):0.1…
0.5532	0.205456389982	Plastid	BlnTbx	Eq.5	Eq.3	AVG	NJ	(((Cyanidioschyzon_merolae_AB002583:0.00233,Cyanidioschyzon_merolae_AY286123:0.00186):0.14001,Cyanidium_caldarium_NC001840:0.13572):0.0441,(((Porphyra_purpurea_NC000925:0.11151,Gracilaria_tenuistipitata_NC006137:0.15072):0.01469,Guillardia_theta_NC000926:0.08819):0.03032,(Odontella_sinensis_NC001713:0.16039,(Synechococcus_WH8102_NC005070:0.17415,((Cyanophora_paradoxa_U30821:0.17044,Synechocystis_…
0.4681	0.205456389982	Plastid	BlnTbx	Eq.5	Eq.3	AVG	STC	((Adiantum_capillus-veneris_NC004766:0.241104,((Psilotum_nudum_AP004638:0.200284,((Pinus_thunbergii_NC001631:0.02042,Pinus_koraiensis_NC004677:0.022975):0.218558,((Triticum_aestivum_AB042240:0.023379,(((Oryza_sativa_AY522330:0.000001,Oryza_sativa_NC001320:0.000756):0.000544,(Oryza_nivara_NC005973:0.000329,Oryza_sativa_AY522329:0.000542):0.000114):0.013749,(Zea_mays_NC001666:0.005158,(Saccharum_of…
0.4681	0.205456389982	Plastid	BlnTbx	Eq.5	Eq.3	AVG	UPGMA	((((((((Thermosynechococcus_elongatus_BA000039:0.15497,((Cyanidioschyzon_merolae_AB002583:0.00209,Cyanidioschyzon_merolae_AY286123:0.00209):0.13682,Cyanidium_caldarium_NC001840:0.13891):0.01606):0.02081,((((Porphyra_purpurea_NC000925:0.10268,Guillardia_theta_NC000926:0.10268):0.02819,Synechocystis_PCC6803_NC000911:0.13087):0.01327,Gracilaria_tenuistipitata_NC006137:0.14414):0.01406,Odontella_sine…
0.6809	0.189082104906	Plastid	BlnTbx	Eq.6	Eq.2	AVG	BIONJ	(((((Nicotiana_tabacum_Z00044:0.004981,Atropa_belladonna_NC004561:0.008946):0.058745,Epifagus_virginiana_M81884:0.590582):0.004617,Panax_ginseng_NC006290:0.059933):0.032536,Spinacia_oleracea_NC002202:0.118946):0.003877,((((((((((((((Pseudendoclonium_akinetum_AY835431:0.654116,Chlamydomonas_reinhardtii_NC005353:0.708241):0.006259,Chlorella_vulgaris_NC001865:0.597447):0.060903,((((((((Synechocystis…
0.617	0.189082104906	Plastid	BlnTbx	Eq.6	Eq.2	AVG	FASTME	(((((((Cyanidioschyzon_merolae_AB002583:0.003708,Cyanidioschyzon_merolae_AY286123:0.001431):0.206535,Cyanidium_caldarium_NC001840:0.165467):0.071373,((Guillardia_theta_NC000926:0.154801,Odontella_sinensis_NC001713:0.23274):0.017634,((((Chlorella_vulgaris_NC001865:0.584308,(Chlamydomonas_reinhardtii_NC005353:0.711,Pseudendoclonium_akinetum_AY835431:0.651357):0.019781):0.047506,((((((Huperzia_lucid…
0.6596	0.189082104906	Plastid	BlnTbx	Eq.6	Eq.2	AVG	NJ	(Synechocystis_PCC6803_NC000911:0.49,(Synechococcus_WH8102_NC005070:0.37665,((Porphyra_purpurea_NC000925:0.11345,Gracilaria_tenuistipitata_NC006137:0.20993):0.05195,(((Cyanidioschyzon_merolae_AB002583:0.0031,Cyanidioschyzon_merolae_AY286123:0.00204):0.17972,Cyanidium_caldarium_NC001840:0.19228):0.09809,((Guillardia_theta_NC000926:0.17059,Odontella_sinensis_NC001713:0.21695):0.02225,(Cyanophora_pa…
0.5745	0.189082104906	Plastid	BlnTbx	Eq.6	Eq.2	AVG	STC	((Synechococcus_WH8102_NC005070:0.399604,(Thermosynechococcus_elongatus_BA000039:0.243021,Synechocystis_PCC6803_NC000911:0.49865):0.194784):1.79146,(Gracilaria_tenuistipitata_NC006137:0.166895,((Cyanidium_caldarium_NC001840:0.167108,(Cyanidioschyzon_merolae_AB002583:0.003755,Cyanidioschyzon_merolae_AY286123:0.001382):0.204893):0.086594,(Guillardia_theta_NC000926:0.161672,(Odontella_sinensis_NC001…
0.5106	0.189082104906	Plastid	BlnTbx	Eq.6	Eq.2	AVG	UPGMA	(((Thermosynechococcus_elongatus_BA000039:0.37084,Synechocystis_PCC6803_NC000911:0.37084):0.11178,Synechococcus_WH8102_NC005070:0.48261):1.19096,((((((((((Cyanidioschyzon_merolae_AB002583:0.00257,Cyanidioschyzon_merolae_AY286123:0.00257):0.18472,Cyanidium_caldarium_NC001840:0.18729):0.07169,(Porphyra_purpurea_NC000925:0.16169,Gracilaria_tenuistipitata_NC006137:0.16169):0.09729):0.04263,(Guillardi…
0.5745	0.232990683396	Plastid	BlnTbx	Eq.6	Eq.3	AVG	BIONJ	((((Nicotiana_tabacum_Z00044:0.004224,(Atropa_belladonna_NC004561:-0.016424,Epifagus_virginiana_M81884:0.192842):0.023731):0.063128,Panax_ginseng_NC006290:0.058327):0.02674,Spinacia_oleracea_NC002202:0.109214):0.006273,(((Lotus_corniculatus_AP002983:0.066224,Medicago_truncatula_NC003119:0.175452):0.061696,Oenothera_elata_NC002693:0.1545):0.010806,Arabidopsis_thaliana_NC000932:0.125726):0.007112,(…
0.5957	0.232990683396	Plastid	BlnTbx	Eq.6	Eq.3	AVG	FASTME	(((Cyanidioschyzon_merolae_AB002583:0.003711,Cyanidioschyzon_merolae_AY286123:0.000486):0.166968,Cyanidium_caldarium_NC001840:0.156428):0.021287,((((Guillardia_theta_NC000926:0.069116,Synechococcus_WH8102_NC005070:0.23886):0.037923,((((Eimeria_tenella_AY217738:0.232354,Toxoplasma_gondii_NC001799:0.241505):0.205953,((((((Adiantum_capillus-veneris_NC004766:0.336649,(((((Oryza_sativa_AY522329:0.0003…
0.5532	0.232990683396	Plastid	BlnTbx	Eq.6	Eq.3	AVG	NJ	(((((Cyanidioschyzon_merolae_AB002583:0.0026,Cyanidioschyzon_merolae_AY286123:0.00159):0.16806,Cyanidium_caldarium_NC001840:0.15534):0.06328,Gracilaria_tenuistipitata_NC006137:0.19338):0.03534,Porphyra_purpurea_NC000925:0.11185):0.0582,(Guillardia_theta_NC000926:0.09154,(Odontella_sinensis_NC001713:0.18813,(Synechococcus_WH8102_NC005070:0.21862,((Cyanophora_paradoxa_U30821:0.22204,Synechocystis_P…
0.5319	0.232990683396	Plastid	BlnTbx	Eq.6	Eq.3	AVG	STC	(Nephroselmis_olivacea_NC000927:0.458353,((((Chlorella_vulgaris_NC001865:0.586874,(Chlamydomonas_reinhardtii_NC005353:0.5526,(Pseudendoclonium_akinetum_AY835431:0.51016,((Euglena_longa_NC002652:0.385979,Euglena_gracilis_X70810:0.362503):0.351981,(Eimeria_tenella_AY217738:0.236518,Toxoplasma_gondii_NC001799:0.23734):0.21237):0.097791):0.059159):0.065105):0.042916,(Synechococcus_WH8102_NC005070:0.2…
0.4681	0.232990683396	Plastid	BlnTbx	Eq.6	Eq.3	AVG	UPGMA	((((((((Thermosynechococcus_elongatus_BA000039:0.1855,((Cyanidioschyzon_merolae_AB002583:0.0021,Cyanidioschyzon_merolae_AY286123:0.0021):0.16065,Cyanidium_caldarium_NC001840:0.16275):0.02275):0.03223,((((Porphyra_purpurea_NC000925:0.11494,Guillardia_theta_NC000926:0.11494):0.03688,Synechocystis_PCC6803_NC000911:0.15182):0.0189,Gracilaria_tenuistipitata_NC006137:0.17072):0.01965,Odontella_sinensis…
0.5106	0.237869721329	Plastid	BlnTbx	Eq.5	Eq.4	AVG	BIONJ	(((Synechocystis_PCC6803_NC000911:0.193334,Cyanophora_paradoxa_U30821:0.151284):0.004097,(((Synechococcus_WH8102_NC005070:0.211267,(Euglena_gracilis_X70810:0.139807,(Euglena_longa_NC002652:0.201233,(Toxoplasma_gondii_NC001799:0.205978,Eimeria_tenella_AY217738:0.192715):0.063422):0.025553):0.004322):0.017356,Odontella_sinensis_NC001713:0.178856):0.001736,(((Gracilaria_tenuistipitata_NC006137:0.175…
0.5745	0.237869721329	Plastid	BlnTbx	Eq.5	Eq.4	AVG	FASTME	(((((((((((Pinus_thunbergii_NC001631:0.036351,Pinus_koraiensis_NC004677:0.030656):0.104103,(((Medicago_truncatula_NC003119:0.089802,Lotus_corniculatus_AP002983:0.065235):0.024384,((Spinacia_oleracea_NC002202:0.076449,((Arabidopsis_thaliana_NC000932:0.07354,Oenothera_elata_NC002693:0.079633):0.004638,(Epifagus_virginiana_M81884:0.114564,((Atropa_belladonna_NC004561:0.018508,Nicotiana_tabacum_Z0004…
0.4681	0.237869721329	Plastid	BlnTbx	Eq.5	Eq.4	AVG	NJ	(Chlorella_vulgaris_NC001865:0.14164,(Pseudendoclonium_akinetum_AY835431:0.14889,((Nephroselmis_olivacea_NC000927:0.15204,Chlamydomonas_reinhardtii_NC005353:0.13221):0.00236,((Cyanophora_paradoxa_U30821:0.15145,Synechocystis_PCC6803_NC000911:0.19317):0.00473,(((((Cyanidioschyzon_merolae_AB002583:0.00548,Cyanidioschyzon_merolae_AY286123:0.00545):0.17609,Cyanidium_caldarium_NC001840:0.20202):0.015,…
0.5532	0.237869721329	Plastid	BlnTbx	Eq.5	Eq.4	AVG	STC	((((((Acorus_calamus_AJ879453:0.074799,Calycanthus_floridus_NC004993:0.058787):0.000001,(Nymphaea_alba_AJ627251:0.061486,Amborella_trichopoda_AJ506156:0.065127):0.008289):0.001588,((Zea_mays_NC001666:0.016524,(Saccharum_officinarum_AP006714:0.01119,Saccharum_hybrid_AE009947:0.011048):0.003447):0.022803,(Triticum_aestivum_AB042240:0.039868,(Oryza_nivara_NC005973:0.010254,(Oryza_sativa_AY522329:0.0…
0.4255	0.237869721329	Plastid	BlnTbx	Eq.5	Eq.4	AVG	UPGMA	((((((Thermosynechococcus_elongatus_BA000039:0.18274,(((((((((((Physcomitrella_patens_AP005672:0.10582,Marchantia_polymorpha_NC001319:0.10582):0.02354,Huperzia_lucidula_AY660566:0.12936):0.00532,Psilotum_nudum_AP004638:0.13468):0.00439,Anthoceros_formosae_AB086179:0.13907):0.00319,Chaetosphaeridium_globosum_NC004115:0.14226):0.00225,((((((Saccharum_officinarum_AP006714:0.01112,Saccharum_hybrid_AE…
0.4894	0.247022347386	Plastid	BlnTbx	Eq.6	Eq.4	AVG	BIONJ	(Cyanophora_paradoxa_U30821:0.184485,((((Synechococcus_WH8102_NC005070:0.274706,(Euglena_gracilis_X70810:0.154508,(Euglena_longa_NC002652:0.257607,(Toxoplasma_gondii_NC001799:0.267217,Eimeria_tenella_AY217738:0.241484):0.111784):0.041746):0.012409):0.028489,Odontella_sinensis_NC001713:0.220691):0.0036,(((Gracilaria_tenuistipitata_NC006137:0.217184,Guillardia_theta_NC000926:0.186293):0.003744,Porp…
0.5957	0.247022347386	Plastid	BlnTbx	Eq.6	Eq.4	AVG	FASTME	(((Pseudendoclonium_akinetum_AY835431:0.177489,(((((((((Pinus_thunbergii_NC001631:0.038791,Pinus_koraiensis_NC004677:0.030567):0.12615,((((Calycanthus_floridus_NC004993:0.061846,(Amborella_trichopoda_AJ506156:0.069326,Nymphaea_alba_AJ627251:0.066054):0.006683):0.005201,Acorus_calamus_AJ879453:0.079115):0.010748,((Spinacia_oleracea_NC002202:0.082745,((Arabidopsis_thaliana_NC000932:0.080502,Oenothe…
0.4468	0.247022347386	Plastid	BlnTbx	Eq.6	Eq.4	AVG	NJ	(Chlorella_vulgaris_NC001865:0.1657,(Pseudendoclonium_akinetum_AY835431:0.17563,((Chlamydomonas_reinhardtii_NC005353:0.15078,Synechocystis_PCC6803_NC000911:0.24514):0.00586,(Nephroselmis_olivacea_NC000927:0.18226,(((((Cyanidioschyzon_merolae_AB002583:0.00552,Cyanidioschyzon_merolae_AY286123:0.00547):0.22002,Cyanidium_caldarium_NC001840:0.25831):0.02401,(Porphyra_purpurea_NC000925:0.18427,(Guillar…
0.4255	0.247022347386	Plastid	BlnTbx	Eq.6	Eq.4	AVG	STC	((Eimeria_tenella_AY217738:0.237147,Toxoplasma_gondii_NC001799:0.271553):0.22575,(((Chaetosphaeridium_globosum_NC004115:0.176399,(((Pinus_thunbergii_NC001631:0.034659,Pinus_koraiensis_NC004677:0.034698):0.125994,(Psilotum_nudum_AP004638:0.161953,(Adiantum_capillus-veneris_NC004766:0.185372,(((Chlorella_vulgaris_NC001865:0.167731,Pseudendoclonium_akinetum_AY835431:0.177829):0.010792,((Gracilaria_t…
0.4255	0.247022347386	Plastid	BlnTbx	Eq.6	Eq.4	AVG	UPGMA	((((((Thermosynechococcus_elongatus_BA000039:0.22766,(((((((((((Physcomitrella_patens_AP005672:0.11891,Marchantia_polymorpha_NC001319:0.11891):0.03079,Huperzia_lucidula_AY660566:0.14969):0.00725,Psilotum_nudum_AP004638:0.15695):0.00615,Anthoceros_formosae_AB086179:0.1631):0.00438,Chaetosphaeridium_globosum_NC004115:0.16748):0.00318,((((((Saccharum_officinarum_AP006714:0.01124,Saccharum_hybrid_AE0…
0.5957	0.167768451837	Plastid	BlnTbx	Eq.5	Eq.2	MAX	BIONJ	((((Nicotiana_tabacum_Z00044:0.005813,Atropa_belladonna_NC004561:0.008251):0.055618,Panax_ginseng_NC006290:0.059372):0.029048,Spinacia_oleracea_NC002202:0.106411):0.003542,((((((((((((((Pseudendoclonium_akinetum_AY835431:0.366567,Chlamydomonas_reinhardtii_NC005353:0.378146):0.003575,Chlorella_vulgaris_NC001865:0.347945):0.011713,(((((Synechocystis_PCC6803_NC000911:0.268226,Thermosynechococcus_elo…
0.5957	0.167768451837	Plastid	BlnTbx	Eq.5	Eq.2	MAX	FASTME	((((Eimeria_tenella_AY217738:0.201567,Toxoplasma_gondii_NC001799:0.200205):0.241125,(((((Chlamydomonas_reinhardtii_NC005353:0.380591,Pseudendoclonium_akinetum_AY835431:0.364122):0.00553,Chlorella_vulgaris_NC001865:0.346064):0.012011,((((((Cyanidioschyzon_merolae_AB002583:0.003353,Cyanidioschyzon_merolae_AY286123:0.001795):0.166774,Cyanidium_caldarium_NC001840:0.144137):0.054241,(Porphyra_purpurea…
0.617	0.167768451837	Plastid	BlnTbx	Eq.5	Eq.2	MAX	NJ	(Synechocystis_PCC6803_NC000911:0.26823,(Synechococcus_WH8102_NC005070:0.30787,((((Eimeria_tenella_AY217738:0.20222,Toxoplasma_gondii_NC001799:0.19955):0.22114,Euglena_longa_NC002652:0.37235):0.0476,Euglena_gracilis_X70810:0.34161):0.02416,((((((Cyanidioschyzon_merolae_AB002583:0.00277,Cyanidioschyzon_merolae_AY286123:0.00238):0.15353,Cyanidium_caldarium_NC001840:0.15738):0.04588,(Porphyra_purpur…
0.5957	0.167768451837	Plastid	BlnTbx	Eq.5	Eq.2	MAX	STC	(Gracilaria_tenuistipitata_NC006137:0.144008,((Cyanidium_caldarium_NC001840:0.144742,(Cyanidioschyzon_merolae_AB002583:0.003437,Cyanidioschyzon_merolae_AY286123:0.001711):0.166168):0.053719,((Cyanophora_paradoxa_U30821:0.228829,(((Synechococcus_WH8102_NC005070:0.305781,(Thermosynechococcus_elongatus_BA000039:0.250615,Synechocystis_PCC6803_NC000911:0.27613):0.054345):0.217173,(Euglena_gracilis_X70…
0.4894	0.167768451837	Plastid	BlnTbx	Eq.5	Eq.2	MAX	UPGMA	(((Thermosynechococcus_elongatus_BA000039:0.26337,Synechocystis_PCC6803_NC000911:0.26337):0.04838,Synechococcus_WH8102_NC005070:0.31175):0.16873,(((((((((((Cyanidioschyzon_merolae_AB002583:0.00257,Cyanidioschyzon_merolae_AY286123:0.00257):0.15417,Cyanidium_caldarium_NC001840:0.15674):0.04602,(Porphyra_purpurea_NC000925:0.14,Gracilaria_tenuistipitata_NC006137:0.14):0.06276):0.02449,(Guillardia_the…
0.5745	0.206531944677	Plastid	BlnTbx	Eq.5	Eq.3	MAX	BIONJ	(((((Nicotiana_tabacum_Z00044:0.00459,Atropa_belladonna_NC004561:0.00711):0.013632,Epifagus_virginiana_M81884:0.145373):0.038763,Panax_ginseng_NC006290:0.055705):0.023497,Spinacia_oleracea_NC002202:0.097352):0.008454,(((Lotus_corniculatus_AP002983:0.071608,Medicago_truncatula_NC003119:0.145298):0.045927,Oenothera_elata_NC002693:0.133336):0.005298,Arabidopsis_thaliana_NC000932:0.112963):0.003614,(…
0.5106	0.206531944677	Plastid	BlnTbx	Eq.5	Eq.3	MAX	FASTME	(((Cyanidioschyzon_merolae_AB002583:0.003129,Cyanidioschyzon_merolae_AY286123:0.001083):0.141787,Cyanidium_caldarium_NC001840:0.135059):0.020708,(Gracilaria_tenuistipitata_NC006137:0.152403,((Porphyra_purpurea_NC000925:0.109187,(Guillardia_theta_NC000926:0.095439,Synechocystis_PCC6803_NC000911:0.155467):0.007606):0.005836,(((((((Eimeria_tenella_AY217738:0.202734,Toxoplasma_gondii_NC001799:0.19692…
0.5532	0.206531944677	Plastid	BlnTbx	Eq.5	Eq.3	MAX	NJ	(((Cyanidioschyzon_merolae_AB002583:0.00234,Cyanidioschyzon_merolae_AY286123:0.00187):0.1407,Cyanidium_caldarium_NC001840:0.13614):0.04396,(((Porphyra_purpurea_NC000925:0.11302,Gracilaria_tenuistipitata_NC006137:0.15299):0.01395,Guillardia_theta_NC000926:0.08973):0.02977,(Odontella_sinensis_NC001713:0.16214,(Synechococcus_WH8102_NC005070:0.17599,((Cyanophora_paradoxa_U30821:0.17318,Synechocystis_…
0.4681	0.206531944677	Plastid	BlnTbx	Eq.5	Eq.3	MAX	STC	((Adiantum_capillus-veneris_NC004766:0.243028,((Psilotum_nudum_AP004638:0.201079,((Pinus_thunbergii_NC001631:0.020931,Pinus_koraiensis_NC004677:0.023076):0.21901,((Triticum_aestivum_AB042240:0.023713,(((Oryza_sativa_AY522330:0.000124,Oryza_sativa_NC001320:0.000912):0.000397,(Oryza_nivara_NC005973:0.00032,Oryza_sativa_AY522329:0.00059):0.000294):0.014042,(Zea_mays_NC001666:0.005229,(Saccharum_offi…
0.4681	0.206531944677	Plastid	BlnTbx	Eq.5	Eq.3	MAX	UPGMA	((((((((Thermosynechococcus_elongatus_BA000039:0.15532,((Cyanidioschyzon_merolae_AB002583:0.00211,Cyanidioschyzon_merolae_AY286123:0.00211):0.13737,Cyanidium_caldarium_NC001840:0.13948):0.01585):0.02174,((((Porphyra_purpurea_NC000925:0.1032,Guillardia_theta_NC000926:0.1032):0.02905,Synechocystis_PCC6803_NC000911:0.13225):0.01367,Gracilaria_tenuistipitata_NC006137:0.14592):0.01391,Odontella_sinens…
0.617	0.189904380245	Plastid	BlnTbx	Eq.6	Eq.2	MAX	BIONJ	((((Nicotiana_tabacum_Z00044:0.00507,Atropa_belladonna_NC004561:0.009095):0.063084,Panax_ginseng_NC006290:0.060157):0.033372,Spinacia_oleracea_NC002202:0.120204):0.002808,(((Lotus_corniculatus_AP002983:0.120874,Epifagus_virginiana_M81884:0.593087):0.025328,Arabidopsis_thaliana_NC000932:0.129004):0.003934,Oenothera_elata_NC002693:0.188239):0.005618,(((Acorus_calamus_AJ879453:0.10082,Calycanthus_fl…
0.617	0.189904380245	Plastid	BlnTbx	Eq.6	Eq.2	MAX	FASTME	(((((((Cyanidioschyzon_merolae_AB002583:0.003746,Cyanidioschyzon_merolae_AY286123:0.001416):0.20735,Cyanidium_caldarium_NC001840:0.166197):0.072199,((Guillardia_theta_NC000926:0.15559,Odontella_sinensis_NC001713:0.234907):0.018429,((((Chlorella_vulgaris_NC001865:0.584567,(Chlamydomonas_reinhardtii_NC005353:0.715032,Pseudendoclonium_akinetum_AY835431:0.650335):0.020669):0.045484,((((((Huperzia_luc…
0.5957	0.189904380245	Plastid	BlnTbx	Eq.6	Eq.2	MAX	NJ	(Synechocystis_PCC6803_NC000911:0.49284,(Synechococcus_WH8102_NC005070:0.38328,((Porphyra_purpurea_NC000925:0.11449,Gracilaria_tenuistipitata_NC006137:0.21401):0.05093,(((Cyanidioschyzon_merolae_AB002583:0.00307,Cyanidioschyzon_merolae_AY286123:0.00209):0.18227,Cyanidium_caldarium_NC001840:0.19128):0.0997,((Guillardia_theta_NC000926:0.17141,Odontella_sinensis_NC001713:0.21909):0.02284,(Cyanophora…
0.5745	0.189904380245	Plastid	BlnTbx	Eq.6	Eq.2	MAX	STC	((Synechococcus_WH8102_NC005070:0.407525,(Thermosynechococcus_elongatus_BA000039:0.244738,Synechocystis_PCC6803_NC000911:0.503383):0.1967):1.788735,(Gracilaria_tenuistipitata_NC006137:0.168742,((Cyanidium_caldarium_NC001840:0.166873,(Cyanidioschyzon_merolae_AB002583:0.004077,Cyanidioschyzon_merolae_AY286123:0.001084):0.206673):0.086847,(Guillardia_theta_NC000926:0.163038,(Odontella_sinensis_NC001…
0.5106	0.189904380245	Plastid	BlnTbx	Eq.6	Eq.2	MAX	UPGMA	(((Thermosynechococcus_elongatus_BA000039:0.37406,Synechocystis_PCC6803_NC000911:0.37406):0.11508,Synechococcus_WH8102_NC005070:0.48914):1.18762,((((((((((Cyanidioschyzon_merolae_AB002583:0.00258,Cyanidioschyzon_merolae_AY286123:0.00258):0.18548,Cyanidium_caldarium_NC001840:0.18806):0.07224,(Porphyra_purpurea_NC000925:0.16425,Gracilaria_tenuistipitata_NC006137:0.16425):0.09606):0.04379,(Guillardi…
0.5745	0.233810694159	Plastid	BlnTbx	Eq.6	Eq.3	MAX	BIONJ	((((Nicotiana_tabacum_Z00044:0.004121,(Atropa_belladonna_NC004561:-0.015098,Epifagus_virginiana_M81884:0.195915):0.022746):0.063906,Panax_ginseng_NC006290:0.059267):0.026262,Spinacia_oleracea_NC002202:0.109696):0.006988,(((Lotus_corniculatus_AP002983:0.067889,Medicago_truncatula_NC003119:0.176614):0.065538,Oenothera_elata_NC002693:0.153762):0.008448,Arabidopsis_thaliana_NC000932:0.126349):0.0076,…
0.5106	0.233810694159	Plastid	BlnTbx	Eq.6	Eq.3	MAX	FASTME	(((Cyanidioschyzon_merolae_AB002583:0.003656,Cyanidioschyzon_merolae_AY286123:0.000565):0.167681,Cyanidium_caldarium_NC001840:0.157259):0.032467,(((Guillardia_theta_NC000926:0.100786,((((Synechococcus_WH8102_NC005070:0.235661,Cyanophora_paradoxa_U30821:0.204542):0.059361,(((((Eimeria_tenella_AY217738:0.264183,Toxoplasma_gondii_NC001799:0.246067):0.250573,(Euglena_longa_NC002652:0.364886,Euglena_g…
0.5532	0.233810694159	Plastid	BlnTbx	Eq.6	Eq.3	MAX	NJ	(((((Cyanidioschyzon_merolae_AB002583:0.00257,Cyanidioschyzon_merolae_AY286123:0.00165):0.16957,Cyanidium_caldarium_NC001840:0.15537):0.06458,Gracilaria_tenuistipitata_NC006137:0.194):0.03662,Porphyra_purpurea_NC000925:0.11299):0.0573,(Guillardia_theta_NC000926:0.09254,(Odontella_sinensis_NC001713:0.19046,(Synechococcus_WH8102_NC005070:0.22195,((Cyanophora_paradoxa_U30821:0.22748,Synechocystis_PC…
0.5532	0.233810694159	Plastid	BlnTbx	Eq.6	Eq.3	MAX	STC	(Nephroselmis_olivacea_NC000927:0.461439,((((Chlorella_vulgaris_NC001865:0.57455,(Chlamydomonas_reinhardtii_NC005353:0.550045,(Pseudendoclonium_akinetum_AY835431:0.503118,((Euglena_longa_NC002652:0.378468,Euglena_gracilis_X70810:0.388523):0.337646,(Eimeria_tenella_AY217738:0.277243,Toxoplasma_gondii_NC001799:0.233007):0.218549):0.111301):0.064287):0.093445):0.025863,(Synechococcus_WH8102_NC005070…
0.4681	0.233810694159	Plastid	BlnTbx	Eq.6	Eq.3	MAX	UPGMA	((((((((Thermosynechococcus_elongatus_BA000039:0.186,((Cyanidioschyzon_merolae_AB002583:0.00211,Cyanidioschyzon_merolae_AY286123:0.00211):0.16142,Cyanidium_caldarium_NC001840:0.16353):0.02248):0.03375,((((Porphyra_purpurea_NC000925:0.11558,Guillardia_theta_NC000926:0.11558):0.0381,Synechocystis_PCC6803_NC000911:0.15369):0.01951,Gracilaria_tenuistipitata_NC006137:0.1732):0.01957,Odontella_sinensis…
0.4894	0.240358062605	Plastid	BlnTbx	Eq.5	Eq.4	MAX	BIONJ	(((Synechocystis_PCC6803_NC000911:0.194449,Cyanophora_paradoxa_U30821:0.153303):0.003259,((((Synechococcus_WH8102_NC005070:0.210879,(Euglena_gracilis_X70810:0.140551,(Euglena_longa_NC002652:0.200789,(Toxoplasma_gondii_NC001799:0.20599,Eimeria_tenella_AY217738:0.19883):0.063696):0.028983):0.004395):0.018945,Odontella_sinensis_NC001713:0.179574):0.000991,(((Gracilaria_tenuistipitata_NC006137:0.1769…
0.617	0.240358062605	Plastid	BlnTbx	Eq.5	Eq.4	MAX	FASTME	(((((((((((Eimeria_tenella_AY217738:0.194367,Toxoplasma_gondii_NC001799:0.210452):0.078841,Euglena_longa_NC002652:0.185804):0.021038,Euglena_gracilis_X70810:0.145821):0.004308,Synechococcus_WH8102_NC005070:0.212776):0.020112,Odontella_sinensis_NC001713:0.178326):0.000747,(((Cyanidioschyzon_merolae_AB002583:0.006571,Cyanidioschyzon_merolae_AY286123:0.004517):0.177766,Cyanidium_caldarium_NC001840:0…
0.4468	0.240358062605	Plastid	BlnTbx	Eq.5	Eq.4	MAX	NJ	(Chlorella_vulgaris_NC001865:0.14359,(Pseudendoclonium_akinetum_AY835431:0.14915,((Chlamydomonas_reinhardtii_NC005353:0.13382,Synechocystis_PCC6803_NC000911:0.1955):0.00268,((((((((((Physcomitrella_patens_AP005672:0.1024,Marchantia_polymorpha_NC001319:0.11186):0.0105,Anthoceros_formosae_AB086179:0.15077):0.00164,Huperzia_lucidula_AY660566:0.13933):0.00376,Psilotum_nudum_AP004638:0.14073):0.00278,…
0.4894	0.240358062605	Plastid	BlnTbx	Eq.5	Eq.4	MAX	STC	(((((Calycanthus_floridus_NC004993:0.059442,Acorus_calamus_AJ879453:0.07506):0.000089,(Nymphaea_alba_AJ627251:0.062263,Amborella_trichopoda_AJ506156:0.066476):0.007451):0.001565,((Zea_mays_NC001666:0.016596,(Saccharum_officinarum_AP006714:0.011256,Saccharum_hybrid_AE009947:0.010986):0.003734):0.022753,(Triticum_aestivum_AB042240:0.040029,(Oryza_nivara_NC005973:0.010262,(Oryza_sativa_AY522329:0.00…
0.383	0.240358062605	Plastid	BlnTbx	Eq.5	Eq.4	MAX	UPGMA	(((((((Thermosynechococcus_elongatus_BA000039:0.18298,(((((((((((Physcomitrella_patens_AP005672:0.10713,Marchantia_polymorpha_NC001319:0.10713):0.02362,Huperzia_lucidula_AY660566:0.13075):0.00433,Psilotum_nudum_AP004638:0.13507):0.00581,Anthoceros_formosae_AB086179:0.14089):0.00244,Chaetosphaeridium_globosum_NC004115:0.14332):0.00239,((((((Saccharum_officinarum_AP006714:0.01112,Saccharum_hybrid_A…
0.4468	0.249942852131	Plastid	BlnTbx	Eq.6	Eq.4	MAX	BIONJ	(Cyanophora_paradoxa_U30821:0.185284,((((Synechococcus_WH8102_NC005070:0.274276,(Euglena_gracilis_X70810:0.154846,(Euglena_longa_NC002652:0.256276,(Toxoplasma_gondii_NC001799:0.266591,Eimeria_tenella_AY217738:0.252299):0.113439):0.048028):0.013079):0.031079,Odontella_sinensis_NC001713:0.221866):0.00243,(((Gracilaria_tenuistipitata_NC006137:0.21881,Guillardia_theta_NC000926:0.187267):0.004012,Porp…
0.617	0.249942852131	Plastid	BlnTbx	Eq.6	Eq.4	MAX	FASTME	(((((((((((Eimeria_tenella_AY217738:0.244085,Toxoplasma_gondii_NC001799:0.274805):0.13897,Euglena_longa_NC002652:0.231201):0.037152,Euglena_gracilis_X70810:0.164306):0.010205,Synechococcus_WH8102_NC005070:0.276967):0.032738,Odontella_sinensis_NC001713:0.219863):0.002057,(((Porphyra_purpurea_NC000925:0.189753,Gracilaria_tenuistipitata_NC006137:0.219691):0.003759,Guillardia_theta_NC000926:0.181672)…
0.4255	0.249942852131	Plastid	BlnTbx	Eq.6	Eq.4	MAX	NJ	(Chlorella_vulgaris_NC001865:0.16663,(Pseudendoclonium_akinetum_AY835431:0.17584,((Chlamydomonas_reinhardtii_NC005353:0.15208,Synechocystis_PCC6803_NC000911:0.24738):0.00669,(((((((((Physcomitrella_patens_AP005672:0.11386,Marchantia_polymorpha_NC001319:0.12727):0.01349,(Huperzia_lucidula_AY660566:0.16074,Anthoceros_formosae_AB086179:0.18014):0.00335):0.00589,Psilotum_nudum_AP004638:0.1661):0.0026…
0.5319	0.249942852131	Plastid	BlnTbx	Eq.6	Eq.4	MAX	STC	((Eimeria_tenella_AY217738:0.245586,Toxoplasma_gondii_NC001799:0.273303):0.236453,((((Pinus_thunbergii_NC001631:0.033449,Pinus_koraiensis_NC004677:0.036001):0.123957,((Huperzia_lucidula_AY660566:0.156526,((Marchantia_polymorpha_NC001319:0.118659,Physcomitrella_patens_AP005672:0.122467):0.012412,Anthoceros_formosae_AB086179:0.179569):0.010677):0.000001,((Adiantum_capillus-veneris_NC004766:0.188064…
0.383	0.249942852131	Plastid	BlnTbx	Eq.6	Eq.4	MAX	UPGMA	(((((((Thermosynechococcus_elongatus_BA000039:0.22797,(((((((((((Physcomitrella_patens_AP005672:0.12056,Marchantia_polymorpha_NC001319:0.12056):0.031,Huperzia_lucidula_AY660566:0.15156):0.00592,Psilotum_nudum_AP004638:0.15748):0.0081,Anthoceros_formosae_AB086179:0.16559):0.0034,Chaetosphaeridium_globosum_NC004115:0.16899):0.00338,((((((Saccharum_officinarum_AP006714:0.01125,Saccharum_hybrid_AE009…
0.617	0.168210282581	Plastid	BlnTbx	Eq.5	Eq.2	MIN	BIONJ	((((Nicotiana_tabacum_Z00044:0.005761,Atropa_belladonna_NC004561:0.007834):0.054479,Panax_ginseng_NC006290:0.057615):0.029924,Spinacia_oleracea_NC002202:0.105762):0.003124,(((((((((((((Pseudendoclonium_akinetum_AY835431:0.36581,Chlamydomonas_reinhardtii_NC005353:0.377362):0.004007,Chlorella_vulgaris_NC001865:0.346868):0.011756,((((Synechocystis_PCC6803_NC000911:0.265226,Thermosynechococcus_elonga…
0.5957	0.168210282581	Plastid	BlnTbx	Eq.5	Eq.2	MIN	FASTME	((((Eimeria_tenella_AY217738:0.177326,Toxoplasma_gondii_NC001799:0.179283):0.260002,(((((Chlamydomonas_reinhardtii_NC005353:0.378941,Pseudendoclonium_akinetum_AY835431:0.364231):0.005673,Chlorella_vulgaris_NC001865:0.345262):0.012654,((((((Cyanidioschyzon_merolae_AB002583:0.003317,Cyanidioschyzon_merolae_AY286123:0.001785):0.165036,Cyanidium_caldarium_NC001840:0.143758):0.053821,(Porphyra_purpure…
0.617	0.168210282581	Plastid	BlnTbx	Eq.5	Eq.2	MIN	NJ	(Synechocystis_PCC6803_NC000911:0.26523,(Synechococcus_WH8102_NC005070:0.30288,((((Eimeria_tenella_AY217738:0.17662,Toxoplasma_gondii_NC001799:0.17999):0.24271,Euglena_longa_NC002652:0.37036):0.04292,Euglena_gracilis_X70810:0.33817):0.02586,((((((Cyanidioschyzon_merolae_AB002583:0.00274,Cyanidioschyzon_merolae_AY286123:0.00236):0.15198,Cyanidium_caldarium_NC001840:0.15682):0.04507,(Porphyra_purpu…
0.617	0.168210282581	Plastid	BlnTbx	Eq.5	Eq.2	MIN	STC	(Gracilaria_tenuistipitata_NC006137:0.139458,((Cyanidium_caldarium_NC001840:0.144628,(Cyanidioschyzon_merolae_AB002583:0.003075,Cyanidioschyzon_merolae_AY286123:0.002025):0.164164):0.053861,((Cyanophora_paradoxa_U30821:0.228643,(((Synechococcus_WH8102_NC005070:0.300581,(Thermosynechococcus_elongatus_BA000039:0.248064,Synechocystis_PCC6803_NC000911:0.272537):0.052799):0.22564,((Eimeria_tenella_AY2…
0.4894	0.168210282581	Plastid	BlnTbx	Eq.5	Eq.2	MIN	UPGMA	(((Thermosynechococcus_elongatus_BA000039:0.2603,Synechocystis_PCC6803_NC000911:0.2603):0.04654,Synechococcus_WH8102_NC005070:0.30684):0.17345,(((((((((((Cyanidioschyzon_merolae_AB002583:0.00255,Cyanidioschyzon_merolae_AY286123:0.00255):0.15312,Cyanidium_caldarium_NC001840:0.15567):0.04551,(Porphyra_purpurea_NC000925:0.13629,Gracilaria_tenuistipitata_NC006137:0.13629):0.06489):0.02343,(Guillardia…
0.5745	0.205138871953	Plastid	BlnTbx	Eq.5	Eq.3	MIN	BIONJ	(((((Nicotiana_tabacum_Z00044:0.004692,Atropa_belladonna_NC004561:0.006536):0.01183,Epifagus_virginiana_M81884:0.141205):0.039701,Panax_ginseng_NC006290:0.054044):0.024579,Spinacia_oleracea_NC002202:0.096196):0.007346,(((Lotus_corniculatus_AP002983:0.069001,Medicago_truncatula_NC003119:0.143466):0.044612,Oenothera_elata_NC002693:0.130356):0.007989,Arabidopsis_thaliana_NC000932:0.112189):0.002853,…
0.5745	0.205138871953	Plastid	BlnTbx	Eq.5	Eq.3	MIN	FASTME	(((Cyanidioschyzon_merolae_AB002583:0.003248,Cyanidioschyzon_merolae_AY286123:0.000917):0.141646,Cyanidium_caldarium_NC001840:0.132974):0.018354,(Gracilaria_tenuistipitata_NC006137:0.14813,((Porphyra_purpurea_NC000925:0.105346,(Guillardia_theta_NC000926:0.092404,Synechocystis_PCC6803_NC000911:0.153128):0.010283):0.00469,(((((((((((((Physcomitrella_patens_AP005672:0.13015,Huperzia_lucidula_AY66056…
0.5532	0.205138871953	Plastid	BlnTbx	Eq.5	Eq.3	MIN	NJ	(((Cyanidioschyzon_merolae_AB002583:0.00231,Cyanidioschyzon_merolae_AY286123:0.00185):0.13932,Cyanidium_caldarium_NC001840:0.1353):0.04425,(((Porphyra_purpurea_NC000925:0.10967,Gracilaria_tenuistipitata_NC006137:0.14878):0.01543,Guillardia_theta_NC000926:0.08666):0.03087,(Odontella_sinensis_NC001713:0.15865,(Synechococcus_WH8102_NC005070:0.17232,((Cyanophora_paradoxa_U30821:0.16771,Synechocystis_…
0.4468	0.205138871953	Plastid	BlnTbx	Eq.5	Eq.3	MIN	STC	((Adiantum_capillus-veneris_NC004766:0.242301,((Psilotum_nudum_AP004638:0.201779,((Pinus_thunbergii_NC001631:0.019909,Pinus_koraiensis_NC004677:0.022874):0.218171,((Triticum_aestivum_AB042240:0.022894,((Saccharum_hybrid_AE009947:0.00063,(Zea_mays_NC001666:0.005038,Saccharum_officinarum_AP006714:0.000703):0.000049):0.021286,(Oryza_sativa_AY522329:0.000334,(Oryza_nivara_NC005973:0.000327,(Oryza_sat…
0.4681	0.205138871953	Plastid	BlnTbx	Eq.5	Eq.3	MIN	UPGMA	((((((((Thermosynechococcus_elongatus_BA000039:0.15463,((Cyanidioschyzon_merolae_AB002583:0.00208,Cyanidioschyzon_merolae_AY286123:0.00208):0.13627,Cyanidium_caldarium_NC001840:0.13835):0.01627):0.01988,((((Porphyra_purpurea_NC000925:0.10217,Guillardia_theta_NC000926:0.10217):0.02702,Gracilaria_tenuistipitata_NC006137:0.12919):0.01339,Synechocystis_PCC6803_NC000911:0.14257):0.01401,Odontella_sine…
0.6596	0.188893051066	Plastid	BlnTbx	Eq.6	Eq.2	MIN	BIONJ	(((((Nicotiana_tabacum_Z00044:0.00489,Atropa_belladonna_NC004561:0.008798):0.058249,Epifagus_virginiana_M81884:0.587616):0.004437,Panax_ginseng_NC006290:0.058947):0.032916,Spinacia_oleracea_NC002202:0.118473):0.003699,((((((((((((((Pseudendoclonium_akinetum_AY835431:0.652822,Chlamydomonas_reinhardtii_NC005353:0.706525):0.007064,Chlorella_vulgaris_NC001865:0.595563):0.060933,((((((((Synechocystis_…
0.617	0.188893051066	Plastid	BlnTbx	Eq.6	Eq.2	MIN	FASTME	(((((((Cyanidioschyzon_merolae_AB002583:0.003668,Cyanidioschyzon_merolae_AY286123:0.001447):0.205707,Cyanidium_caldarium_NC001840:0.16475):0.070376,((Guillardia_theta_NC000926:0.154016,Odontella_sinensis_NC001713:0.230569):0.01696,((((Chlorella_vulgaris_NC001865:0.58302,(Chlamydomonas_reinhardtii_NC005353:0.707528,Pseudendoclonium_akinetum_AY835431:0.651819):0.019923):0.048687,(((((((Physcomitrel…
0.6596	0.188893051066	Plastid	BlnTbx	Eq.6	Eq.2	MIN	NJ	(Synechocystis_PCC6803_NC000911:0.48715,(Synechococcus_WH8102_NC005070:0.37002,((Porphyra_purpurea_NC000925:0.11114,Gracilaria_tenuistipitata_NC006137:0.20712):0.05298,(((Cyanidioschyzon_merolae_AB002583:0.00312,Cyanidioschyzon_merolae_AY286123:0.00199):0.17807,Cyanidium_caldarium_NC001840:0.19239):0.09647,((Guillardia_theta_NC000926:0.16977,Odontella_sinensis_NC001713:0.21481):0.02165,(Cyanophor…
0.5745	0.188893051066	Plastid	BlnTbx	Eq.6	Eq.2	MIN	STC	((Synechococcus_WH8102_NC005070:0.391684,(Thermosynechococcus_elongatus_BA000039:0.241304,Synechocystis_PCC6803_NC000911:0.493917):0.192868):1.794186,(Gracilaria_tenuistipitata_NC006137:0.165049,((Cyanidium_caldarium_NC001840:0.167343,(Cyanidioschyzon_merolae_AB002583:0.003433,Cyanidioschyzon_merolae_AY286123:0.001681):0.203113):0.086342,(Guillardia_theta_NC000926:0.160305,(Odontella_sinensis_NC0…
0.5106	0.188893051066	Plastid	BlnTbx	Eq.6	Eq.2	MIN	UPGMA	(((Thermosynechococcus_elongatus_BA000039:0.36761,Synechocystis_PCC6803_NC000911:0.36761):0.10847,Synechococcus_WH8102_NC005070:0.47608):1.1943001,((((((((((Cyanidioschyzon_merolae_AB002583:0.00256,Cyanidioschyzon_merolae_AY286123:0.00256):0.18395,Cyanidium_caldarium_NC001840:0.18651):0.07114,(Porphyra_purpurea_NC000925:0.15913,Gracilaria_tenuistipitata_NC006137:0.15913):0.09852):0.04148,(Guillar…
0.5745	0.232699416377	Plastid	BlnTbx	Eq.6	Eq.3	MIN	BIONJ	((((Nicotiana_tabacum_Z00044:0.004325,(Atropa_belladonna_NC004561:-0.017754,Epifagus_virginiana_M81884:0.189773):0.024721):0.0624,Panax_ginseng_NC006290:0.057352):0.027152,Spinacia_oleracea_NC002202:0.108805):0.005852,(((Lotus_corniculatus_AP002983:0.064565,Medicago_truncatula_NC003119:0.174286):0.060027,Oenothera_elata_NC002693:0.153045):0.012791,Arabidopsis_thaliana_NC000932:0.125203):0.006307,…
0.5957	0.232699416377	Plastid	BlnTbx	Eq.6	Eq.3	MIN	FASTME	(((Cyanidioschyzon_merolae_AB002583:0.003782,Cyanidioschyzon_merolae_AY286123:0.000392):0.166863,Cyanidium_caldarium_NC001840:0.154988):0.021259,((((Guillardia_theta_NC000926:0.065688,Synechococcus_WH8102_NC005070:0.232522):0.039759,((((Eimeria_tenella_AY217738:0.199413,Toxoplasma_gondii_NC001799:0.238055):0.193023,((((((((((Physcomitrella_patens_AP005672:0.143983,Huperzia_lucidula_AY660566:0.226…
0.5957	0.232699416377	Plastid	BlnTbx	Eq.6	Eq.3	MIN	NJ	(((((Cyanidioschyzon_merolae_AB002583:0.00263,Cyanidioschyzon_merolae_AY286123:0.00154):0.16654,Cyanidium_caldarium_NC001840:0.15531):0.06199,Gracilaria_tenuistipitata_NC006137:0.19276):0.03406,Porphyra_purpurea_NC000925:0.11071):0.0591,(Guillardia_theta_NC000926:0.09054,(Odontella_sinensis_NC001713:0.18581,(Synechococcus_WH8102_NC005070:0.21529,((Cyanophora_paradoxa_U30821:0.21659,Synechocystis_…
0.4894	0.232699416377	Plastid	BlnTbx	Eq.6	Eq.3	MIN	STC	(Nephroselmis_olivacea_NC000927:0.458036,((((Chlorella_vulgaris_NC001865:0.58916,(Chlamydomonas_reinhardtii_NC005353:0.555155,(Pseudendoclonium_akinetum_AY835431:0.517203,((Euglena_longa_NC002652:0.374425,Euglena_gracilis_X70810:0.355549):0.381593,(Eimeria_tenella_AY217738:0.197305,Toxoplasma_gondii_NC001799:0.240163):0.190914):0.084281):0.054031):0.070446):0.041143,(Synechococcus_WH8102_NC005070…
0.4681	0.232699416377	Plastid	BlnTbx	Eq.6	Eq.3	MIN	UPGMA	((((((((Thermosynechococcus_elongatus_BA000039:0.18499,((Cyanidioschyzon_merolae_AB002583:0.00209,Cyanidioschyzon_merolae_AY286123:0.00209):0.15988,Cyanidium_caldarium_NC001840:0.16197):0.02302):0.03072,((((Porphyra_purpurea_NC000925:0.11429,Guillardia_theta_NC000926:0.11429):0.03517,Gracilaria_tenuistipitata_NC006137:0.14946):0.01912,Synechocystis_PCC6803_NC000911:0.16858):0.01939,Odontella_sine…
0.5106	0.240718891756	Plastid	BlnTbx	Eq.5	Eq.4	MIN	BIONJ	((((((Synechococcus_WH8102_NC005070:0.21169,(Euglena_gracilis_X70810:0.13907,(Euglena_longa_NC002652:0.201734,(Toxoplasma_gondii_NC001799:0.205967,Eimeria_tenella_AY217738:0.1866):0.063206):0.022079):0.00428):0.016557,Odontella_sinensis_NC001713:0.177306):0.002907,(((Gracilaria_tenuistipitata_NC006137:0.174634,Guillardia_theta_NC000926:0.155633):0.00235,Porphyra_purpurea_NC000925:0.153683):0.0082…
0.5319	0.240718891756	Plastid	BlnTbx	Eq.5	Eq.4	MIN	FASTME	(((((((((((Cyanidioschyzon_merolae_AB002583:0.005493,Cyanidioschyzon_merolae_AY286123:0.005287):0.175799,Cyanidium_caldarium_NC001840:0.200548):0.013303,((Porphyra_purpurea_NC000925:0.157334,Guillardia_theta_NC000926:0.150647):0.00217,Gracilaria_tenuistipitata_NC006137:0.176374):0.007645):0.006753,(((((Eimeria_tenella_AY217738:0.186187,Toxoplasma_gondii_NC001799:0.20638):0.081061,Euglena_longa_NC…
0.4681	0.240718891756	Plastid	BlnTbx	Eq.5	Eq.4	MIN	NJ	(Chlamydomonas_reinhardtii_NC005353:0.12637,(((((((Cyanidioschyzon_merolae_AB002583:0.00522,Cyanidioschyzon_merolae_AY286123:0.00556):0.1751,Cyanidium_caldarium_NC001840:0.20125):0.01557,(Porphyra_purpurea_NC000925:0.15377,(Guillardia_theta_NC000926:0.15491,Gracilaria_tenuistipitata_NC006137:0.17536):0.00248):0.00927):0.00436,(((((Eimeria_tenella_AY217738:0.1866,Toxoplasma_gondii_NC001799:0.20597…
0.4468	0.240718891756	Plastid	BlnTbx	Eq.5	Eq.4	MIN	STC	(((Panax_ginseng_NC006290:0.05788,(Spinacia_oleracea_NC002202:0.076785,((Lotus_corniculatus_AP002983:0.057265,Medicago_truncatula_NC003119:0.096548):0.028322,(((Zea_mays_NC001666:0.016452,(Saccharum_officinarum_AP006714:0.011125,Saccharum_hybrid_AE009947:0.011109):0.00316):0.023031,(Triticum_aestivum_AB042240:0.039708,(Oryza_nivara_NC005973:0.010246,(Oryza_sativa_AY522329:0.009735,(Oryza_sativa_A…
0.4255	0.240718891756	Plastid	BlnTbx	Eq.5	Eq.4	MIN	UPGMA	((((((Thermosynechococcus_elongatus_BA000039:0.18169,(((((((((((Physcomitrella_patens_AP005672:0.10451,Marchantia_polymorpha_NC001319:0.10451):0.02346,Huperzia_lucidula_AY660566:0.12797):0.00493,Anthoceros_formosae_AB086179:0.13291):0.00537,Psilotum_nudum_AP004638:0.13828):0.00291,Chaetosphaeridium_globosum_NC004115:0.14119):0.0021,((((((Saccharum_officinarum_AP006714:0.01112,Saccharum_hybrid_AE0…
0.4681	0.249828904161	Plastid	BlnTbx	Eq.6	Eq.4	MIN	BIONJ	(Mesostigma_viride_AF166114:0.164931,(((((Synechococcus_WH8102_NC005070:0.275232,(Euglena_gracilis_X70810:0.154195,(Euglena_longa_NC002652:0.259102,(Toxoplasma_gondii_NC001799:0.267844,Eimeria_tenella_AY217738:0.230669):0.110284):0.035354):0.011814):0.025831,Odontella_sinensis_NC001713:0.219464):0.004887,(((Gracilaria_tenuistipitata_NC006137:0.21538,Guillardia_theta_NC000926:0.185497):0.003874,Po…
0.4468	0.249828904161	Plastid	BlnTbx	Eq.6	Eq.4	MIN	FASTME	((Chlorella_vulgaris_NC001865:0.164257,((Nephroselmis_olivacea_NC000927:0.176656,(((((Cyanidioschyzon_merolae_AB002583:0.005617,Cyanidioschyzon_merolae_AY286123:0.005221):0.218998,Cyanidium_caldarium_NC001840:0.256425):0.022507,((Porphyra_purpurea_NC000925:0.189065,Guillardia_theta_NC000926:0.179077):0.002446,Gracilaria_tenuistipitata_NC006137:0.217757):0.010122):0.011833,Odontella_sinensis_NC001…
0.4468	0.249828904161	Plastid	BlnTbx	Eq.6	Eq.4	MIN	NJ	(Chlamydomonas_reinhardtii_NC005353:0.14252,(((((((Cyanidioschyzon_merolae_AB002583:0.00516,Cyanidioschyzon_merolae_AY286123:0.00568):0.2184,Cyanidium_caldarium_NC001840:0.25703):0.02498,(Porphyra_purpurea_NC000925:0.18338,(Guillardia_theta_NC000926:0.18434,Gracilaria_tenuistipitata_NC006137:0.21653):0.00409):0.01313):0.00842,(((((Eimeria_tenella_AY217738:0.23067,Toxoplasma_gondii_NC001799:0.2678…
0.4255	0.249828904161	Plastid	BlnTbx	Eq.6	Eq.4	MIN	STC	((((Chaetosphaeridium_globosum_NC004115:0.171885,((Porphyra_purpurea_NC000925:0.205376,(Physcomitrella_patens_AP005672:0.127863,(((Thermosynechococcus_elongatus_BA000039:0.217977,Chlamydomonas_reinhardtii_NC005353:0.162687):0.006207,((Nephroselmis_olivacea_NC000927:0.172895,(Odontella_sinensis_NC001713:0.224624,(Gracilaria_tenuistipitata_NC006137:0.22486,((Euglena_longa_NC002652:0.249335,Euglena_…
0.4255	0.249828904161	Plastid	BlnTbx	Eq.6	Eq.4	MIN	UPGMA	((((((Thermosynechococcus_elongatus_BA000039:0.22601,(((((((((((Physcomitrella_patens_AP005672:0.11725,Marchantia_polymorpha_NC001319:0.11725):0.03058,Huperzia_lucidula_AY660566:0.14782):0.00675,Anthoceros_formosae_AB086179:0.15457):0.00742,Psilotum_nudum_AP004638:0.16199):0.00398,Chaetosphaeridium_globosum_NC004115:0.16597):0.00298,((((((Saccharum_officinarum_AP006714:0.01124,Saccharum_hybrid_AE…
0.1489	0.33634510958	Plastid	Tblastx	Eq.5	Eq.1	AVG	BIONJ	(((((((Psilotum_nudum_AP004638:0.058126,Adiantum_capillus-veneris_NC004766:0.072804):0.047015,Calycanthus_floridus_NC004993:0.001651):0.009448,Nymphaea_alba_AJ627251:0.000362):0.017308,((Amborella_trichopoda_AJ506156:0.002916,Spinacia_oleracea_NC002202:-0.002271):0.003795,Panax_ginseng_NC006290:-0.000832):0.004788):0.002241,Atropa_belladonna_NC004561:-0.003703):0.002034,Arabidopsis_thaliana_NC000…
0.1064	0.33634510958	Plastid	Tblastx	Eq.5	Eq.1	AVG	FASTME	((Euglena_longa_NC002652:0.168672,(((((((((((((((Oryza_sativa_AY522330:0.001946,Oryza_sativa_NC001320:-0.000108):0.004996,Triticum_aestivum_AB042240:-0.000418):0.004371,(Saccharum_officinarum_AP006714:0.003564,Oryza_nivara_NC005973:0.001715):0.001218):0.003563,Oryza_sativa_AY522329:0.00681):0.004378,(Zea_mays_NC001666:-0.001594,Saccharum_hybrid_AE009947:0.017692):0.003131):0.033899,(Epifagus_virg…
0.1702	0.33634510958	Plastid	Tblastx	Eq.5	Eq.1	AVG	NJ	((Euglena_longa_NC002652:0.21159,Euglena_gracilis_X70810:0.20395):0.01529,(Medicago_truncatula_NC003119:0.17452,(Synechococcus_WH8102_NC005070:0.34194,(((Cyanidioschyzon_merolae_AB002583:0.30358,Chlorella_vulgaris_NC001865:0.26724):0.05178,(Porphyra_purpurea_NC000925:0.24845,(Cyanidium_caldarium_NC001840:0.13395,Gracilaria_tenuistipitata_NC006137:0.13843):0.07046):0.05321):0.05183,((Nephroselmis_…
0.1277	0.33634510958	Plastid	Tblastx	Eq.5	Eq.1	AVG	STC	((Cyanophora_paradoxa_U30821:0.191869,(((Physcomitrella_patens_AP005672:0.055102,(Huperzia_lucidula_AY660566:0.034909,(Pinus_thunbergii_NC001631:0.02133,Pinus_koraiensis_NC004677:0.008451):0.258395):0.064521):0.029681,(Cyanidioschyzon_merolae_AY286123:0.224289,((Synechococcus_WH8102_NC005070:0.258005,(Medicago_truncatula_NC003119:0.117076,(Thermosynechococcus_elongatus_BA000039:0.185832,(Euglena_…
0.1489	0.33634510958	Plastid	Tblastx	Eq.5	Eq.1	AVG	UPGMA	(((Thermosynechococcus_elongatus_BA000039:0.24498,((Euglena_longa_NC002652:0.18544,Medicago_truncatula_NC003119:0.18544):0.03635,Euglena_gracilis_X70810:0.22179):0.02318):0.0883,Synechococcus_WH8102_NC005070:0.33328):0.02542,(((Cyanidioschyzon_merolae_AB002583:0.28079,(Porphyra_purpurea_NC000925:0.22755,(Cyanidium_caldarium_NC001840:0.13619,Gracilaria_tenuistipitata_NC006137:0.13619):0.09136):0.0…
0.1064	0.392113972729	Plastid	Tblastx	Eq.6	Eq.1	AVG	BIONJ	(((Oryza_sativa_NC001320:0.000317,Oryza_sativa_AY522330:0.001523):0.003502,Triticum_aestivum_AB042240:0.001353):0.00261,(Oryza_nivara_NC005973:0.002096,Saccharum_officinarum_AP006714:0.003207):0.001511,(((((((((((Acorus_calamus_AJ879453:0.004943,Nicotiana_tabacum_Z00044:0.000613):0.00076,Atropa_belladonna_NC004561:-0.00013):0.003255,((((((((Pseudendoclonium_akinetum_AY835431:0.294598,(Synechococc…
0.1277	0.392113972729	Plastid	Tblastx	Eq.6	Eq.1	AVG	FASTME	((Euglena_longa_NC002652:0.179739,((((Cyanidioschyzon_merolae_AB002583:0.359024,((((((((Epifagus_virginiana_M81884:-0.063325,(((Panax_ginseng_NC006290:-0.000692,Amborella_trichopoda_AJ506156:0.001353):0.003184,Spinacia_oleracea_NC002202:-0.002846):0.006208,(((Arabidopsis_thaliana_NC000932:0.002512,Atropa_belladonna_NC004561:-0.001801):0.001443,(Nicotiana_tabacum_Z00044:-0.000135,Acorus_calamus_AJ…
0.1064	0.392113972729	Plastid	Tblastx	Eq.6	Eq.1	AVG	NJ	((Euglena_longa_NC002652:0.2944,Euglena_gracilis_X70810:0.24326):0.02441,(Medicago_truncatula_NC003119:0.12021,(Synechococcus_WH8102_NC005070:0.58343,(Pseudendoclonium_akinetum_AY835431:0.28563,(((Eimeria_tenella_AY217738:-0.09887,Guillardia_theta_NC000926:0.26422):0.05998,(Toxoplasma_gondii_NC001799:-0.07889,Chlamydomonas_reinhardtii_NC005353:0.33138):0.01351):0.0923,(((((Physcomitrella_patens_A…
0.1064	0.392113972729	Plastid	Tblastx	Eq.6	Eq.1	AVG	STC	((Cyanophora_paradoxa_U30821:0.243818,(((Physcomitrella_patens_AP005672:0.000001,(Huperzia_lucidula_AY660566:0.000001,(Pinus_thunbergii_NC001631:0.025817,Pinus_koraiensis_NC004677:0.004431):0.369287):0.127107):0.085789,(Cyanidioschyzon_merolae_AY286123:0.282332,((Synechococcus_WH8102_NC005070:0.300685,(Medicago_truncatula_NC003119:0.023371,(Thermosynechococcus_elongatus_BA000039:0.201362,(Euglena…
0.1489	0.392113972729	Plastid	Tblastx	Eq.6	Eq.1	AVG	UPGMA	(((Thermosynechococcus_elongatus_BA000039:0.34041,((Euglena_longa_NC002652:0.23184,Medicago_truncatula_NC003119:0.23184):0.06212,Euglena_gracilis_X70810:0.29395):0.04645):0.22097,Synechococcus_WH8102_NC005070:0.56138):0.10318,(((Cyanidioschyzon_merolae_AB002583:0.41778,(Porphyra_purpurea_NC000925:0.30366,(Cyanidium_caldarium_NC001840:0.15899,Gracilaria_tenuistipitata_NC006137:0.15899):0.14467):0.…
0.1489	0.341550523198	Plastid	Tblastx	Eq.5	Eq.1	MAX	BIONJ	(Nicotiana_tabacum_Z00044:-0.000466,((((((((Pseudendoclonium_akinetum_AY835431:0.244884,Nephroselmis_olivacea_NC000927:0.208605):0.032357,Odontella_sinensis_NC001713:0.217207):0.019066,((Synechococcus_WH8102_NC005070:0.346901,(((Euglena_gracilis_X70810:0.212729,Euglena_longa_NC002652:0.222754):0.022348,Thermosynechococcus_elongatus_BA000039:0.226632):0.087155,Medicago_truncatula_NC003119:0.163311…
0.1277	0.341550523198	Plastid	Tblastx	Eq.5	Eq.1	MAX	FASTME	((Euglena_longa_NC002652:0.181266,((((((Cyanidioschyzon_merolae_AB002583:0.267787,Chlorella_vulgaris_NC001865:0.31672):0.035016,(Cyanidium_caldarium_NC001840:0.139736,Gracilaria_tenuistipitata_NC006137:0.134028):0.109552):0.037362,(((((((Epifagus_virginiana_M81884:-0.031431,((((Arabidopsis_thaliana_NC000932:0.003129,Atropa_belladonna_NC004561:-0.002416):0.001639,(Nicotiana_tabacum_Z00044:-0.00000…
0.1702	0.341550523198	Plastid	Tblastx	Eq.5	Eq.1	MAX	NJ	((Euglena_longa_NC002652:0.22274,Euglena_gracilis_X70810:0.21274):0.02238,(Medicago_truncatula_NC003119:0.17334,(Synechococcus_WH8102_NC005070:0.34914,(((Cyanidioschyzon_merolae_AB002583:0.30928,Chlorella_vulgaris_NC001865:0.27523):0.04818,(Porphyra_purpurea_NC000925:0.25376,(Cyanidium_caldarium_NC001840:0.13504,Gracilaria_tenuistipitata_NC006137:0.13873):0.0718):0.05704):0.05461,((((((Physcomitr…
0.1277	0.341550523198	Plastid	Tblastx	Eq.5	Eq.1	MAX	STC	(Calycanthus_floridus_NC004993:0.011318,((Adiantum_capillus-veneris_NC004766:0.071584,(Psilotum_nudum_AP004638:0.06754,(Mesostigma_viride_AF166114:0.16829,(((((Cyanidioschyzon_merolae_AY286123:0.292885,(((Medicago_truncatula_NC003119:0.120759,(Synechococcus_WH8102_NC005070:0.244794,(Thermosynechococcus_elongatus_BA000039:0.177196,(Euglena_longa_NC002652:0.189886,Euglena_gracilis_X70810:0.245597):…
0.1489	0.341550523198	Plastid	Tblastx	Eq.5	Eq.1	MAX	UPGMA	(((Thermosynechococcus_elongatus_BA000039:0.25119,((Euglena_longa_NC002652:0.19231,Medicago_truncatula_NC003119:0.19231):0.03713,Euglena_gracilis_X70810:0.22944):0.02175):0.08666,Synechococcus_WH8102_NC005070:0.33785):0.03056,(((Cyanidioschyzon_merolae_AB002583:0.28434,(Porphyra_purpurea_NC000925:0.23122,(Cyanidium_caldarium_NC001840:0.13688,Gracilaria_tenuistipitata_NC006137:0.13688):0.09434):0.…
0.1064	0.401410046131	Plastid	Tblastx	Eq.6	Eq.1	MAX	BIONJ	(Nicotiana_tabacum_Z00044:-0.000489,((((((Lotus_corniculatus_AP002983:0.028403,Oenothera_elata_NC002693:0.008638):0.09119,((((((Gracilaria_tenuistipitata_NC006137:0.1584,Cyanidium_caldarium_NC001840:0.16148):0.086621,Porphyra_purpurea_NC000925:0.374182):0.099758,(Chlorella_vulgaris_NC001865:0.356647,Cyanidioschyzon_merolae_AB002583:0.521643):0.161008):0.199325,Nephroselmis_olivacea_NC000927:0.266…
0.1064	0.401410046131	Plastid	Tblastx	Eq.6	Eq.1	MAX	FASTME	(((((((Huperzia_lucidula_AY660566:0.223068,(Guillardia_theta_NC000926:0.266482,Toxoplasma_gondii_NC001799:-0.101727):0.020748):0.02468,(Eimeria_tenella_AY217738:-0.105667,Chlamydomonas_reinhardtii_NC005353:0.353075):0.061929):0.035784,((((Cyanophora_paradoxa_U30821:0.283091,(((Pinus_thunbergii_NC001631:0.033085,Pinus_koraiensis_NC004677:0.002633):0.256083,Porphyra_purpurea_NC000925:0.3757):0.1480…
0.1277	0.401410046131	Plastid	Tblastx	Eq.6	Eq.1	MAX	NJ	((Euglena_longa_NC002652:0.31948,Euglena_gracilis_X70810:0.2523):0.05802,(Medicago_truncatula_NC003119:0.10005,(Synechococcus_WH8102_NC005070:0.61323,(Pseudendoclonium_akinetum_AY835431:0.31451,((((((Physcomitrella_patens_AP005672:0.02537,(Huperzia_lucidula_AY660566:0.07536,(Pinus_thunbergii_NC001631:0.03409,Pinus_koraiensis_NC004677:0.00163):0.28423):0.17096):0.13137,(Cyanidioschyzon_merolae_AY2…
0.0851	0.401410046131	Plastid	Tblastx	Eq.6	Eq.1	MAX	STC	((Calycanthus_floridus_NC004993:0.018288,((Atropa_belladonna_NC004561:0.000001,(Arabidopsis_thaliana_NC000932:0.002014,((Epifagus_virginiana_M81884:0.000001,((Zea_mays_NC001666:0.001911,(((Chaetosphaeridium_globosum_NC004115:0.157162,(Odontella_sinensis_NC001713:0.261007,(Nephroselmis_olivacea_NC000927:0.228629,(Porphyra_purpurea_NC000925:0.150825,(Chlorella_vulgaris_NC001865:0.403621,(Cyanidiosc…
0.1489	0.401410046131	Plastid	Tblastx	Eq.6	Eq.1	MAX	UPGMA	(((Thermosynechococcus_elongatus_BA000039:0.35169,((Euglena_longa_NC002652:0.24275,Medicago_truncatula_NC003119:0.24275):0.06477,Euglena_gracilis_X70810:0.30752):0.04417):0.22255,Synechococcus_WH8102_NC005070:0.57424):0.12927,(((Cyanidioschyzon_merolae_AB002583:0.4263,(Porphyra_purpurea_NC000925:0.31037,(Cyanidium_caldarium_NC001840:0.15994,Gracilaria_tenuistipitata_NC006137:0.15994):0.15043):0.1…
0.1064	0.33713912426	Plastid	Tblastx	Eq.5	Eq.1	MIN	BIONJ	((((((Psilotum_nudum_AP004638:0.058516,Adiantum_capillus-veneris_NC004766:0.069144):0.044142,Calycanthus_floridus_NC004993:-0.00366):0.013139,Nymphaea_alba_AJ627251:-0.001922):0.01771,Panax_ginseng_NC006290:0.000341):0.002021,Nicotiana_tabacum_Z00044:-0.001629):0.002186,(((((((((Pseudendoclonium_akinetum_AY835431:0.231688,(Synechococcus_WH8102_NC005070:0.331863,(((Euglena_gracilis_X70810:0.195183…
0.0851	0.33713912426	Plastid	Tblastx	Eq.5	Eq.1	MIN	FASTME	((Euglena_longa_NC002652:0.153879,((((((((((((Epifagus_virginiana_M81884:-0.05012,((Panax_ginseng_NC006290:-0.002008,(Spinacia_oleracea_NC002202:-0.001838,Amborella_trichopoda_AJ506156:0.002476):0.002364):0.003385,((((Adiantum_capillus-veneris_NC004766:0.064492,Psilotum_nudum_AP004638:0.063167):0.042852,Calycanthus_floridus_NC004993:-0.002939):0.011336,Nymphaea_alba_AJ627251:0.001346):0.014323,(A…
0.1277	0.33713912426	Plastid	Tblastx	Eq.5	Eq.1	MIN	NJ	((Euglena_longa_NC002652:0.20044,Euglena_gracilis_X70810:0.19517):0.0082,(Medicago_truncatula_NC003119:0.17569,(Synechococcus_WH8102_NC005070:0.33476,(Pseudendoclonium_akinetum_AY835431:0.22317,(((Cyanidioschyzon_merolae_AB002583:0.29726,Chlorella_vulgaris_NC001865:0.25988):0.05528,(Porphyra_purpurea_NC000925:0.23983,(Cyanidium_caldarium_NC001840:0.13285,Gracilaria_tenuistipitata_NC006137:0.13814…
0.1064	0.33713912426	Plastid	Tblastx	Eq.5	Eq.1	MIN	STC	(((Epifagus_virginiana_M81884:0.000001,((Marchantia_polymorpha_NC001319:0.04487,Anthoceros_formosae_AB086179:0.000001):0.088245,((Oryza_sativa_AY522329:0.004151,(Zea_mays_NC001666:0.000001,(Oenothera_elata_NC002693:0.014302,Lotus_corniculatus_AP002983:0.016785):0.17675):0.000001):0.000001,(Saccharum_hybrid_AE009947:0.018477,(Saccharum_officinarum_AP006714:0.003415,(Oryza_nivara_NC005973:0.000001,…
0.1277	0.33713912426	Plastid	Tblastx	Eq.5	Eq.1	MIN	UPGMA	(((Thermosynechococcus_elongatus_BA000039:0.23876,((Euglena_longa_NC002652:0.17857,Medicago_truncatula_NC003119:0.17857):0.03558,Euglena_gracilis_X70810:0.21415):0.02461):0.08994,Synechococcus_WH8102_NC005070:0.3287):0.02027,((Cyanidioschyzon_merolae_AB002583:0.27857,Chlorella_vulgaris_NC001865:0.27857):0.05839,(((((((Physcomitrella_patens_AP005672:0.15525,Chaetosphaeridium_globosum_NC004115:0.15…
0.0851	0.38925416501	Plastid	Tblastx	Eq.6	Eq.1	MIN	BIONJ	((Oryza_sativa_AY522329:0.000734,Saccharum_officinarum_AP006714:0.000088):0.000533,(Saccharum_hybrid_AE009947:0.015978,Zea_mays_NC001666:-0.011294):0.011738,(((((((((Acorus_calamus_AJ879453:0.004864,Nicotiana_tabacum_Z00044:0.000692):0.001335,Atropa_belladonna_NC004561:-0.000933):0.002904,((((((Synechocystis_PCC6803_NC000911:0.451344,Mesostigma_viride_AF166114:0.183431):0.018898,(((((((Euglena_gr…
0.0851	0.38925416501	Plastid	Tblastx	Eq.6	Eq.1	MIN	FASTME	(((((Eimeria_tenella_AY217738:-0.149648,Chlamydomonas_reinhardtii_NC005353:0.358403):0.060564,Guillardia_theta_NC000926:0.258523):0.03288,(Huperzia_lucidula_AY660566:0.124677,((Physcomitrella_patens_AP005672:0.138931,((Cyanidioschyzon_merolae_AY286123:0.340729,Porphyra_purpurea_NC000925:0.388906):0.148197,(Pinus_thunbergii_NC001631:0.026541,Pinus_koraiensis_NC004677:-0.001761):0.196836):0.09285):…
0.1064	0.38925416501	Plastid	Tblastx	Eq.6	Eq.1	MIN	NJ	(Euglena_longa_NC002652:0.25504,(Euglena_gracilis_X70810:0.23454,(Medicago_truncatula_NC003119:0.12263,((Cyanidioschyzon_merolae_AB002583:0.47477,Synechococcus_WH8102_NC005070:0.43007):0.15127,(Pseudendoclonium_akinetum_AY835431:0.25916,(((Eimeria_tenella_AY217738:-0.11148,Guillardia_theta_NC000926:0.25184):0.06302,(Toxoplasma_gondii_NC001799:-0.0862,Chlamydomonas_reinhardtii_NC005353:0.32736):0.…
0.0851	0.38925416501	Plastid	Tblastx	Eq.6	Eq.1	MIN	STC	(Chlorella_vulgaris_NC001865:1.006603,(Spinacia_oleracea_NC002202:0.000001,(((Calycanthus_floridus_NC004993:0.023211,(((Acorus_calamus_AJ879453:0.005476,(Nymphaea_alba_AJ627251:0.000001,((((Chaetosphaeridium_globosum_NC004115:0.215611,(Odontella_sinensis_NC001713:0.311019,(Nephroselmis_olivacea_NC000927:0.25597,((Guillardia_theta_NC000926:0.129459,(Porphyra_purpurea_NC000925:0.185501,(Cyanidiosch…
0.1277	0.38925416501	Plastid	Tblastx	Eq.6	Eq.1	MIN	UPGMA	(((Thermosynechococcus_elongatus_BA000039:0.32913,((Euglena_longa_NC002652:0.22092,Medicago_truncatula_NC003119:0.22092):0.05947,Euglena_gracilis_X70810:0.28039):0.04874):0.2194,Synechococcus_WH8102_NC005070:0.54853):0.07709,((Cyanidioschyzon_merolae_AB002583:0.40725,Chlorella_vulgaris_NC001865:0.40725):0.18486,(((((((Physcomitrella_patens_AP005672:0.1859,Chaetosphaeridium_globosum_NC004115:0.185…
0.5957	0.168793378728	Plastid	Tblastx	Eq.5	Eq.2	AVG	BIONJ	((((Nicotiana_tabacum_Z00044:0.008128,Atropa_belladonna_NC004561:0.010226):0.064545,Panax_ginseng_NC006290:0.068705):0.02522,Spinacia_oleracea_NC002202:0.111263):0.004179,((((((((((((((Pseudendoclonium_akinetum_AY835431:0.367668,Chlamydomonas_reinhardtii_NC005353:0.380923):0.003295,Chlorella_vulgaris_NC001865:0.349563):0.011536,(((((Synechocystis_PCC6803_NC000911:0.266851,Thermosynechococcus_elon…
0.5957	0.168793378728	Plastid	Tblastx	Eq.5	Eq.2	AVG	FASTME	((((Eimeria_tenella_AY217738:0.194772,Toxoplasma_gondii_NC001799:0.194153):0.247075,(((((Chlamydomonas_reinhardtii_NC005353:0.382007,Pseudendoclonium_akinetum_AY835431:0.366583):0.005512,Chlorella_vulgaris_NC001865:0.347399):0.011766,((((((Cyanidioschyzon_merolae_AB002583:0.017242,Cyanidioschyzon_merolae_AY286123:0.015925):0.152711,Cyanidium_caldarium_NC001840:0.144394):0.05422,(Porphyra_purpurea…
0.617	0.168793378728	Plastid	Tblastx	Eq.5	Eq.2	AVG	NJ	(Synechocystis_PCC6803_NC000911:0.26685,(Synechococcus_WH8102_NC005070:0.30553,((((Eimeria_tenella_AY217738:0.19522,Toxoplasma_gondii_NC001799:0.19371):0.2295,Euglena_longa_NC002652:0.37417):0.044,Euglena_gracilis_X70810:0.34207):0.02464,((((((Cyanidioschyzon_merolae_AB002583:0.01678,Cyanidioschyzon_merolae_AY286123:0.01639):0.13959,Cyanidium_caldarium_NC001840:0.15752):0.0455,(Porphyra_purpurea_…
0.4894	0.168793378728	Plastid	Tblastx	Eq.5	Eq.2	AVG	STC	(Gracilaria_tenuistipitata_NC006137:0.141483,((Cyanidium_caldarium_NC001840:0.145165,(Cyanidioschyzon_merolae_AB002583:0.017228,Cyanidioschyzon_merolae_AY286123:0.015938):0.151939):0.054029,((Cyanophora_paradoxa_U30821:0.232197,(((Chaetosphaeridium_globosum_NC004115:0.219226,((Pinus_thunbergii_NC001631:0.029077,Pinus_koraiensis_NC004677:0.037625):0.231497,((((Zea_mays_NC001666:0.007126,(Saccharum…
0.4894	0.168793378728	Plastid	Tblastx	Eq.5	Eq.2	AVG	UPGMA	(((Thermosynechococcus_elongatus_BA000039:0.26206,Synechocystis_PCC6803_NC000911:0.26206):0.04741,Synechococcus_WH8102_NC005070:0.30947):0.17108,(((((((((((Cyanidioschyzon_merolae_AB002583:0.01658,Cyanidioschyzon_merolae_AY286123:0.01658):0.14026,Cyanidium_caldarium_NC001840:0.15684):0.04591,(Porphyra_purpurea_NC000925:0.13808,Gracilaria_tenuistipitata_NC006137:0.13808):0.06468):0.02418,(Guillard…
0.5532	0.206529751773	Plastid	Tblastx	Eq.5	Eq.3	AVG	BIONJ	((((((Nicotiana_tabacum_Z00044:0.007166,Atropa_belladonna_NC004561:0.008834):0.047133,Epifagus_virginiana_M81884:0.132967):0.016987,Panax_ginseng_NC006290:0.06487):0.019807,Spinacia_oleracea_NC002202:0.101053):0.007461,Arabidopsis_thaliana_NC000932:0.115844):0.004586,((Lotus_corniculatus_AP002983:0.072545,Medicago_truncatula_NC003119:0.159027):0.044725,Oenothera_elata_NC002693:0.141283):0.006604,…
0.5319	0.206529751773	Plastid	Tblastx	Eq.5	Eq.3	AVG	FASTME	(((Cyanidioschyzon_merolae_AB002583:0.017042,Cyanidioschyzon_merolae_AY286123:0.015215):0.129252,Cyanidium_caldarium_NC001840:0.133785):0.01949,(Gracilaria_tenuistipitata_NC006137:0.149547,((Porphyra_purpurea_NC000925:0.107053,(Guillardia_theta_NC000926:0.094101,Synechocystis_PCC6803_NC000911:0.157944):0.009369):0.004917,((((Eimeria_tenella_AY217738:0.193658,Toxoplasma_gondii_NC001799:0.193105):0…
0.5532	0.206529751773	Plastid	Tblastx	Eq.5	Eq.3	AVG	NJ	(((Cyanidioschyzon_merolae_AB002583:0.01637,Cyanidioschyzon_merolae_AY286123:0.01589):0.127,Cyanidium_caldarium_NC001840:0.13604):0.04516,(((Porphyra_purpurea_NC000925:0.11157,Gracilaria_tenuistipitata_NC006137:0.15052):0.01508,Guillardia_theta_NC000926:0.0886):0.03131,(Synechocystis_PCC6803_NC000911:0.14279,(Odontella_sinensis_NC001713:0.16719,((Cyanophora_paradoxa_U30821:0.1887,Synechococcus_WH…
0.4681	0.206529751773	Plastid	Tblastx	Eq.5	Eq.3	AVG	STC	((Adiantum_capillus-veneris_NC004766:0.244441,((Psilotum_nudum_AP004638:0.205078,((Pinus_thunbergii_NC001631:0.025933,Pinus_koraiensis_NC004677:0.029425):0.214929,((Triticum_aestivum_AB042240:0.03,(((Oryza_sativa_AY522330:0.000001,Oryza_sativa_NC001320:0.00159):0.00083,(Oryza_sativa_AY522329:0.000752,Oryza_nivara_NC005973:0.000689):0.000125):0.019265,(Zea_mays_NC001666:0.007109,(Saccharum_officin…
0.4681	0.206529751773	Plastid	Tblastx	Eq.5	Eq.3	AVG	UPGMA	((((((((Thermosynechococcus_elongatus_BA000039:0.15724,((Cyanidioschyzon_merolae_AB002583:0.01613,Cyanidioschyzon_merolae_AY286123:0.01613):0.12345,Cyanidium_caldarium_NC001840:0.13958):0.01766):0.01984,((((Porphyra_purpurea_NC000925:0.10267,Guillardia_theta_NC000926:0.10267):0.02888,Gracilaria_tenuistipitata_NC006137:0.13155):0.01425,Synechocystis_PCC6803_NC000911:0.14579):0.01429,Odontella_sine…
0.6809	0.189514302218	Plastid	Tblastx	Eq.6	Eq.2	AVG	BIONJ	(((((Nicotiana_tabacum_Z00044:0.007347,Atropa_belladonna_NC004561:0.011178):0.064973,Epifagus_virginiana_M81884:0.614168):0.007709,Panax_ginseng_NC006290:0.073111):0.028211,Spinacia_oleracea_NC002202:0.12546):0.005283,((((((((((((((Pseudendoclonium_akinetum_AY835431:0.659749,Chlamydomonas_reinhardtii_NC005353:0.720931):0.004703,Chlorella_vulgaris_NC001865:0.604418):0.060801,((((((((Synechocystis_…
0.6383	0.189514302218	Plastid	Tblastx	Eq.6	Eq.2	AVG	FASTME	(((((((Cyanidioschyzon_merolae_AB002583:0.017831,Cyanidioschyzon_merolae_AY286123:0.015899):0.193931,Cyanidium_caldarium_NC001840:0.16563):0.072051,((Guillardia_theta_NC000926:0.155975,Odontella_sinensis_NC001713:0.236304):0.017113,((((Chlorella_vulgaris_NC001865:0.589692,(Chlamydomonas_reinhardtii_NC005353:0.720333,Pseudendoclonium_akinetum_AY835431:0.660347):0.019636):0.046026,((((((((((Sacchar…
0.6596	0.189514302218	Plastid	Tblastx	Eq.6	Eq.2	AVG	NJ	(Synechocystis_PCC6803_NC000911:0.49,(Synechococcus_WH8102_NC005070:0.37557,((Porphyra_purpurea_NC000925:0.11381,Gracilaria_tenuistipitata_NC006137:0.20937):0.05497,(((Cyanidioschyzon_merolae_AB002583:0.01744,Cyanidioschyzon_merolae_AY286123:0.01629):0.16756,Cyanidium_caldarium_NC001840:0.192):0.09909,((Guillardia_theta_NC000926:0.17292,Odontella_sinensis_NC001713:0.21936):0.02164,(Cyanophora_par…
0.5745	0.189514302218	Plastid	Tblastx	Eq.6	Eq.2	AVG	STC	((Synechococcus_WH8102_NC005070:0.399028,(Thermosynechococcus_elongatus_BA000039:0.243766,Synechocystis_PCC6803_NC000911:0.498833):0.195791):1.7945,(Gracilaria_tenuistipitata_NC006137:0.167173,((Cyanidium_caldarium_NC001840:0.167681,(Cyanidioschyzon_merolae_AB002583:0.017982,Cyanidioschyzon_merolae_AY286123:0.015747):0.191879):0.087742,(Guillardia_theta_NC000926:0.162218,(Odontella_sinensis_NC001…
0.4894	0.189514302218	Plastid	Tblastx	Eq.6	Eq.2	AVG	UPGMA	(((Thermosynechococcus_elongatus_BA000039:0.3713,Synechocystis_PCC6803_NC000911:0.3713):0.11176,Synechococcus_WH8102_NC005070:0.48306):1.19504,(((((((((((Cyanidioschyzon_merolae_AB002583:0.01686,Cyanidioschyzon_merolae_AY286123:0.01686):0.17135,Cyanidium_caldarium_NC001840:0.18821):0.0721,(Porphyra_purpurea_NC000925:0.16159,Gracilaria_tenuistipitata_NC006137:0.16159):0.09872):0.04322,(Guillardia_…
0.5745	0.233011502008	Plastid	Tblastx	Eq.6	Eq.3	AVG	BIONJ	(Calycanthus_floridus_NC004993:0.078811,(((((((((((((Pseudendoclonium_akinetum_AY835431:0.531696,((Euglena_gracilis_X70810:0.341973,Euglena_longa_NC002652:0.420354):0.29007,(Toxoplasma_gondii_NC001799:0.240893,Eimeria_tenella_AY217738:0.24891):0.291985):0.075412):0.0549,(Chlamydomonas_reinhardtii_NC005353:0.57804,Chlorella_vulgaris_NC001865:0.594206):0.044531):0.036645,((Synechocystis_PCC6803_NC0…
0.5532	0.233011502008	Plastid	Tblastx	Eq.6	Eq.3	AVG	FASTME	(((Cyanidioschyzon_merolae_AB002583:0.017769,Cyanidioschyzon_merolae_AY286123:0.015019):0.155364,Cyanidium_caldarium_NC001840:0.155589):0.033597,(((Guillardia_theta_NC000926:0.10044,((((Synechococcus_WH8102_NC005070:0.231485,Cyanophora_paradoxa_U30821:0.208788):0.059336,(((((Eimeria_tenella_AY217738:0.244132,Toxoplasma_gondii_NC001799:0.245671):0.255189,(Euglena_longa_NC002652:0.366582,Euglena_gr…
0.5957	0.233011502008	Plastid	Tblastx	Eq.6	Eq.3	AVG	NJ	(((((Cyanidioschyzon_merolae_AB002583:0.01694,Cyanidioschyzon_merolae_AY286123:0.01585):0.15583,Cyanidium_caldarium_NC001840:0.15513):0.06341,Gracilaria_tenuistipitata_NC006137:0.19436):0.03455,Porphyra_purpurea_NC000925:0.11303):0.06033,(Guillardia_theta_NC000926:0.0923,(Odontella_sinensis_NC001713:0.19063,(Synechococcus_WH8102_NC005070:0.21909,((Cyanophora_paradoxa_U30821:0.22936,Synechocystis_…
0.5319	0.233011502008	Plastid	Tblastx	Eq.6	Eq.3	AVG	STC	(Nephroselmis_olivacea_NC000927:0.461182,((((Chlorella_vulgaris_NC001865:0.589964,(Chlamydomonas_reinhardtii_NC005353:0.560072,(Pseudendoclonium_akinetum_AY835431:0.513734,((Euglena_longa_NC002652:0.394922,Euglena_gracilis_X70810:0.367404):0.372503,(Eimeria_tenella_AY217738:0.246835,Toxoplasma_gondii_NC001799:0.242967):0.201392):0.096164):0.060376):0.070289):0.045951,(Synechococcus_WH8102_NC00507…
0.4681	0.233011502008	Plastid	Tblastx	Eq.6	Eq.3	AVG	UPGMA	((((((((Thermosynechococcus_elongatus_BA000039:0.18879,((Cyanidioschyzon_merolae_AB002583:0.01639,Cyanidioschyzon_merolae_AY286123:0.01639):0.14728,Cyanidium_caldarium_NC001840:0.16367):0.02512):0.03095,((((Porphyra_purpurea_NC000925:0.11492,Guillardia_theta_NC000926:0.11492):0.03774,Gracilaria_tenuistipitata_NC006137:0.15266):0.02045,Synechocystis_PCC6803_NC000911:0.17311):0.02001,Odontella_sine…
0.4468	0.244390315629	Plastid	Tblastx	Eq.5	Eq.4	AVG	BIONJ	((((((((Synechococcus_WH8102_NC005070:0.210691,(Euglena_longa_NC002652:0.21202,(Toxoplasma_gondii_NC001799:0.214445,Eimeria_tenella_AY217738:0.206773):0.052569):0.032908):0.004101,Euglena_gracilis_X70810:0.15343):0.018438,Odontella_sinensis_NC001713:0.18682):0.001298,(((Gracilaria_tenuistipitata_NC006137:0.176522,Guillardia_theta_NC000926:0.160642):0.001707,Porphyra_purpurea_NC000925:0.158935):0.…
0.5532	0.244390315629	Plastid	Tblastx	Eq.5	Eq.4	AVG	FASTME	(((((((((((((Triticum_aestivum_AB042240:0.065996,(((Oryza_sativa_AY522329:0.021787,Oryza_sativa_AY522330:0.021008):0.001092,Oryza_nivara_NC005973:0.022073):0.003783,Oryza_sativa_NC001320:0.027195):0.033848):0.002594,((Saccharum_officinarum_AP006714:0.021226,Saccharum_hybrid_AE009947:0.021343):0.009263,Zea_mays_NC001666:0.037249):0.034966):0.051752,(((Calycanthus_floridus_NC004993:0.085165,(Ambore…
0.4468	0.244390315629	Plastid	Tblastx	Eq.5	Eq.4	AVG	NJ	(Chlamydomonas_reinhardtii_NC005353:0.13701,((((((((((Physcomitrella_patens_AP005672:0.1048,Marchantia_polymorpha_NC001319:0.11409):0.01068,Anthoceros_formosae_AB086179:0.15133):0.00456,Huperzia_lucidula_AY660566:0.14376):0.00427,Psilotum_nudum_AP004638:0.14668):0.00276,(Pinus_thunbergii_NC001631:0.06376,Pinus_koraiensis_NC004677:0.06072):0.08987):0.00104,(((((Saccharum_officinarum_AP006714:0.021…
0.4681	0.244390315629	Plastid	Tblastx	Eq.5	Eq.4	AVG	STC	((Eimeria_tenella_AY217738:0.206307,Toxoplasma_gondii_NC001799:0.21491):0.114452,((((((Physcomitrella_patens_AP005672:0.106588,Marchantia_polymorpha_NC001319:0.112309):0.015014,(Pinus_thunbergii_NC001631:0.062614,Pinus_koraiensis_NC004677:0.061859):0.089773):0.000001,(Adiantum_capillus-veneris_NC004766:0.163498,Psilotum_nudum_AP004638:0.146203):0.006999):0.000001,(Anthoceros_formosae_AB086179:0.1…
0.383	0.244390315629	Plastid	Tblastx	Eq.5	Eq.4	AVG	UPGMA	(((((((Thermosynechococcus_elongatus_BA000039:0.18598,(((((((((((Physcomitrella_patens_AP005672:0.10945,Marchantia_polymorpha_NC001319:0.10945):0.02476,Huperzia_lucidula_AY660566:0.13421):0.00587,Psilotum_nudum_AP004638:0.14008):0.00446,Anthoceros_formosae_AB086179:0.14454):0.00321,Chaetosphaeridium_globosum_NC004115:0.14775):0.00388,((((((Saccharum_officinarum_AP006714:0.02128,Saccharum_hybrid_A…
0.4681	0.253260719979	Plastid	Tblastx	Eq.6	Eq.4	AVG	BIONJ	(((((((Synechococcus_WH8102_NC005070:0.281546,(Euglena_gracilis_X70810:0.169317,(Euglena_longa_NC002652:0.275836,(Toxoplasma_gondii_NC001799:0.280986,Eimeria_tenella_AY217738:0.26586):0.095564):0.05598):0.012999):0.028843,Odontella_sinensis_NC001713:0.234068):0.002502,(((Gracilaria_tenuistipitata_NC006137:0.218015,Guillardia_theta_NC000926:0.193213):0.003195,Porphyra_purpurea_NC000925:0.190622):0…
0.4468	0.253260719979	Plastid	Tblastx	Eq.6	Eq.4	AVG	FASTME	((((Mesostigma_viride_AF166114:0.17642,(((((((Physcomitrella_patens_AP005672:0.118977,Marchantia_polymorpha_NC001319:0.128081):0.011642,Anthoceros_formosae_AB086179:0.181599):0.006883,Huperzia_lucidula_AY660566:0.169117):0.00314,((((Triticum_aestivum_AB042240:0.070487,(((Oryza_sativa_AY522329:0.022273,Oryza_sativa_AY522330:0.021466):0.001149,Oryza_nivara_NC005973:0.022568):0.003908,Oryza_sativa_N…
0.4681	0.253260719979	Plastid	Tblastx	Eq.6	Eq.4	AVG	NJ	(Chlamydomonas_reinhardtii_NC005353:0.15629,(Chlorella_vulgaris_NC001865:0.17343,(Pseudendoclonium_akinetum_AY835431:0.18777,((((((Cyanidioschyzon_merolae_AB002583:0.02438,Cyanidioschyzon_merolae_AY286123:0.02431):0.20344,Cyanidium_caldarium_NC001840:0.25939):0.02308,(Porphyra_purpurea_NC000925:0.19071,(Guillardia_theta_NC000926:0.19223,Gracilaria_tenuistipitata_NC006137:0.219):0.00333):0.01489):…
0.4894	0.253260719979	Plastid	Tblastx	Eq.6	Eq.4	AVG	STC	((Eimeria_tenella_AY217738:0.265266,Toxoplasma_gondii_NC001799:0.281579):0.196537,((((((Physcomitrella_patens_AP005672:0.119576,Marchantia_polymorpha_NC001319:0.127481):0.0189,(Pinus_thunbergii_NC001631:0.066978,Pinus_koraiensis_NC004677:0.065952):0.114759):0.000001,(Adiantum_capillus-veneris_NC004766:0.197625,Psilotum_nudum_AP004638:0.173009):0.010088):0.000001,(Anthoceros_formosae_AB086179:0.18…
0.383	0.253260719979	Plastid	Tblastx	Eq.6	Eq.4	AVG	UPGMA	(((((((Thermosynechococcus_elongatus_BA000039:0.23275,(((((((((((Physcomitrella_patens_AP005672:0.12353,Marchantia_polymorpha_NC001319:0.12353):0.03274,Huperzia_lucidula_AY660566:0.15627):0.00813,Psilotum_nudum_AP004638:0.1644):0.00638,Anthoceros_formosae_AB086179:0.17078):0.00444,Chaetosphaeridium_globosum_NC004115:0.17521):0.00559,((((((Saccharum_officinarum_AP006714:0.02175,Saccharum_hybrid_AE…
0.5957	0.168769679143	Plastid	Tblastx	Eq.5	Eq.2	MAX	BIONJ	((((Nicotiana_tabacum_Z00044:0.008379,Atropa_belladonna_NC004561:0.010417):0.064991,Panax_ginseng_NC006290:0.069466):0.025034,Spinacia_oleracea_NC002202:0.111389):0.004413,((((((((((((((Pseudendoclonium_akinetum_AY835431:0.36815,Chlamydomonas_reinhardtii_NC005353:0.381379):0.00299,Chlorella_vulgaris_NC001865:0.35011):0.011498,(((((Synechocystis_PCC6803_NC000911:0.26839,Thermosynechococcus_elongat…
0.5957	0.168769679143	Plastid	Tblastx	Eq.5	Eq.2	MAX	FASTME	((((Eimeria_tenella_AY217738:0.207748,Toxoplasma_gondii_NC001799:0.205609):0.23669,(((((Chlamydomonas_reinhardtii_NC005353:0.382956,Pseudendoclonium_akinetum_AY835431:0.366573):0.005322,Chlorella_vulgaris_NC001865:0.347841):0.011446,((((((Cyanidioschyzon_merolae_AB002583:0.017277,Cyanidioschyzon_merolae_AY286123:0.015924):0.153515,Cyanidium_caldarium_NC001840:0.144539):0.054516,(Porphyra_purpurea…
0.6383	0.168769679143	Plastid	Tblastx	Eq.5	Eq.2	MAX	NJ	(Synechocystis_PCC6803_NC000911:0.26839,(Synechococcus_WH8102_NC005070:0.30801,((((Eimeria_tenella_AY217738:0.20887,Toxoplasma_gondii_NC001799:0.20449):0.21782,Euglena_longa_NC002652:0.37528):0.04585,Euglena_gracilis_X70810:0.34363):0.0241,((((((Cyanidioschyzon_merolae_AB002583:0.0168,Cyanidioschyzon_merolae_AY286123:0.0164):0.14029,Cyanidium_caldarium_NC001840:0.15776):0.04601,(Porphyra_purpurea…
0.4894	0.168769679143	Plastid	Tblastx	Eq.5	Eq.2	MAX	STC	(Gracilaria_tenuistipitata_NC006137:0.143633,((Cyanidium_caldarium_NC001840:0.145176,(Cyanidioschyzon_merolae_AB002583:0.017412,Cyanidioschyzon_merolae_AY286123:0.015787):0.152877):0.054033,((Cyanophora_paradoxa_U30821:0.23389,(((Chaetosphaeridium_globosum_NC004115:0.219863,((Pinus_thunbergii_NC001631:0.029188,Pinus_koraiensis_NC004677:0.037662):0.232803,((((Zea_mays_NC001666:0.007355,(Saccharum_…
0.4894	0.168769679143	Plastid	Tblastx	Eq.5	Eq.2	MAX	UPGMA	(((Thermosynechococcus_elongatus_BA000039:0.26359,Synechocystis_PCC6803_NC000911:0.26359):0.04833,Synechococcus_WH8102_NC005070:0.31192):0.16872,(((((((((((Cyanidioschyzon_merolae_AB002583:0.0166,Cyanidioschyzon_merolae_AY286123:0.0166):0.14073,Cyanidium_caldarium_NC001840:0.15733):0.04627,(Porphyra_purpurea_NC000925:0.13989,Gracilaria_tenuistipitata_NC006137:0.13989):0.06371):0.0246,(Guillardia_…
0.5532	0.207745353022	Plastid	Tblastx	Eq.5	Eq.3	MAX	BIONJ	((((((Nicotiana_tabacum_Z00044:0.007515,Atropa_belladonna_NC004561:0.008927):0.027388,Epifagus_virginiana_M81884:0.15481):0.031539,Panax_ginseng_NC006290:0.066527):0.019756,Spinacia_oleracea_NC002202:0.101998):0.008044,Arabidopsis_thaliana_NC000932:0.117859):0.003125,((Lotus_corniculatus_AP002983:0.08329,Medicago_truncatula_NC003119:0.150116):0.041774,Oenothera_elata_NC002693:0.142847):0.005956,(…
0.5106	0.207745353022	Plastid	Tblastx	Eq.5	Eq.3	MAX	FASTME	(((Cyanidioschyzon_merolae_AB002583:0.017,Cyanidioschyzon_merolae_AY286123:0.01529):0.129211,Cyanidium_caldarium_NC001840:0.134824):0.021581,(Gracilaria_tenuistipitata_NC006137:0.152706,((Porphyra_purpurea_NC000925:0.109923,(Guillardia_theta_NC000926:0.096071,Synechocystis_PCC6803_NC000911:0.158652):0.006838):0.006453,(((((((Eimeria_tenella_AY217738:0.210033,Toxoplasma_gondii_NC001799:0.201248):0…
0.5532	0.207745353022	Plastid	Tblastx	Eq.5	Eq.3	MAX	NJ	(((Cyanidioschyzon_merolae_AB002583:0.01638,Cyanidioschyzon_merolae_AY286123:0.01591):0.12763,Cyanidium_caldarium_NC001840:0.13641):0.045,(((Porphyra_purpurea_NC000925:0.11322,Gracilaria_tenuistipitata_NC006137:0.15255):0.01429,Guillardia_theta_NC000926:0.0901):0.03089,(Synechocystis_PCC6803_NC000911:0.1445,(Odontella_sinensis_NC001713:0.16852,((Cyanophora_paradoxa_U30821:0.1912,Synechococcus_WH8…
0.4894	0.207745353022	Plastid	Tblastx	Eq.5	Eq.3	MAX	STC	((Adiantum_capillus-veneris_NC004766:0.243393,((Psilotum_nudum_AP004638:0.206159,((Pinus_thunbergii_NC001631:0.02585,Pinus_koraiensis_NC004677:0.029657):0.221199,((Triticum_aestivum_AB042240:0.030321,(((Oryza_sativa_AY522330:0.000019,Oryza_sativa_NC001320:0.001756):0.000723,(Oryza_sativa_AY522329:0.000846,Oryza_nivara_NC005973:0.000714):0.000373):0.019572,(Zea_mays_NC001666:0.007338,(Saccharum_of…
0.4681	0.207745353022	Plastid	Tblastx	Eq.5	Eq.3	MAX	UPGMA	((((((((Thermosynechococcus_elongatus_BA000039:0.15759,((Cyanidioschyzon_merolae_AB002583:0.01615,Cyanidioschyzon_merolae_AY286123:0.01615):0.12395,Cyanidium_caldarium_NC001840:0.14009):0.0175):0.02078,((((Porphyra_purpurea_NC000925:0.10306,Guillardia_theta_NC000926:0.10306):0.03049,Gracilaria_tenuistipitata_NC006137:0.13355):0.01359,Synechocystis_PCC6803_NC000911:0.14714):0.01451,Odontella_sinen…
0.6809	0.190586488947	Plastid	Tblastx	Eq.6	Eq.2	MAX	BIONJ	(((((Nicotiana_tabacum_Z00044:0.007673,Atropa_belladonna_NC004561:0.011301):0.06496,Epifagus_virginiana_M81884:0.616919):0.008399,Panax_ginseng_NC006290:0.073981):0.028191,Spinacia_oleracea_NC002202:0.125669):0.005368,((((((((((((((Pseudendoclonium_akinetum_AY835431:0.661476,Chlamydomonas_reinhardtii_NC005353:0.722936):0.003461,Chlorella_vulgaris_NC001865:0.606423):0.060849,((((((((Synechocystis_…
0.6596	0.190586488947	Plastid	Tblastx	Eq.6	Eq.2	MAX	FASTME	(((((((Cyanidioschyzon_merolae_AB002583:0.017893,Cyanidioschyzon_merolae_AY286123:0.015871):0.194693,Cyanidium_caldarium_NC001840:0.166258):0.073732,((Guillardia_theta_NC000926:0.15714,Odontella_sinensis_NC001713:0.238047):0.018587,((((Chlorella_vulgaris_NC001865:0.58967,(Chlamydomonas_reinhardtii_NC005353:0.725379,Pseudendoclonium_akinetum_AY835431:0.659033):0.020513):0.035905,(Nephroselmis_oliv…
0.6596	0.190586488947	Plastid	Tblastx	Eq.6	Eq.2	MAX	NJ	(Synechocystis_PCC6803_NC000911:0.49268,(Synechococcus_WH8102_NC005070:0.38204,((Porphyra_purpurea_NC000925:0.11463,Gracilaria_tenuistipitata_NC006137:0.21355):0.05392,(((Cyanidioschyzon_merolae_AB002583:0.01742,Cyanidioschyzon_merolae_AY286123:0.01634):0.16991,Cyanidium_caldarium_NC001840:0.19104):0.10085,((Guillardia_theta_NC000926:0.17396,Odontella_sinensis_NC001713:0.22122):0.02202,(Cyanophor…
0.5957	0.190586488947	Plastid	Tblastx	Eq.6	Eq.2	MAX	STC	((Synechococcus_WH8102_NC005070:0.40689,(Thermosynechococcus_elongatus_BA000039:0.245488,Synechocystis_PCC6803_NC000911:0.503564):0.197778):1.791703,(Gracilaria_tenuistipitata_NC006137:0.168941,((Cyanidium_caldarium_NC001840:0.167391,(Cyanidioschyzon_merolae_AB002583:0.018304,Cyanidioschyzon_merolae_AY286123:0.01546):0.193559):0.088087,(Guillardia_theta_NC000926:0.163901,(Odontella_sinensis_NC001…
0.4894	0.190586488947	Plastid	Tblastx	Eq.6	Eq.2	MAX	UPGMA	(((Thermosynechococcus_elongatus_BA000039:0.37453,Synechocystis_PCC6803_NC000911:0.37453):0.11507,Synechococcus_WH8102_NC005070:0.4896):1.19175,(((((((((((Cyanidioschyzon_merolae_AB002583:0.01688,Cyanidioschyzon_merolae_AY286123:0.01688):0.17203,Cyanidium_caldarium_NC001840:0.18892):0.07281,(Porphyra_purpurea_NC000925:0.16409,Gracilaria_tenuistipitata_NC006137:0.16409):0.09763):0.04417,(Guillardi…
0.5745	0.234028363585	Plastid	Tblastx	Eq.6	Eq.3	MAX	BIONJ	((((Nicotiana_tabacum_Z00044:0.006943,(Atropa_belladonna_NC004561:-0.009396,Epifagus_virginiana_M81884:0.21879):0.019032):0.07327,Panax_ginseng_NC006290:0.072487):0.023337,Spinacia_oleracea_NC002202:0.114921):0.007281,(((Lotus_corniculatus_AP002983:0.078504,Medicago_truncatula_NC003119:0.187293):0.062109,Oenothera_elata_NC002693:0.16734):0.005836,Arabidopsis_thaliana_NC000932:0.13541):0.006606,((…
0.5106	0.234028363585	Plastid	Tblastx	Eq.6	Eq.3	MAX	FASTME	(((Cyanidioschyzon_merolae_AB002583:0.017735,Cyanidioschyzon_merolae_AY286123:0.015088):0.155475,Cyanidium_caldarium_NC001840:0.156869):0.033691,(((Guillardia_theta_NC000926:0.101409,((((Synechococcus_WH8102_NC005070:0.235339,Cyanophora_paradoxa_U30821:0.210031):0.059483,(((((Eimeria_tenella_AY217738:0.278996,Toxoplasma_gondii_NC001799:0.250809):0.250613,(Euglena_longa_NC002652:0.373021,Euglena_g…
0.5957	0.234028363585	Plastid	Tblastx	Eq.6	Eq.3	MAX	NJ	(((((Cyanidioschyzon_merolae_AB002583:0.01692,Cyanidioschyzon_merolae_AY286123:0.01591):0.15724,Cyanidium_caldarium_NC001840:0.15511):0.06484,Gracilaria_tenuistipitata_NC006137:0.19506):0.03592,Porphyra_purpurea_NC000925:0.11403):0.05923,(Guillardia_theta_NC000926:0.09337,(Odontella_sinensis_NC001713:0.19265,(Synechococcus_WH8102_NC005070:0.22223,((Cyanophora_paradoxa_U30821:0.23542,Synechocystis…
0.5532	0.234028363585	Plastid	Tblastx	Eq.6	Eq.3	MAX	STC	(Nephroselmis_olivacea_NC000927:0.46399,(((Chlorella_vulgaris_NC001865:0.588451,(Chlamydomonas_reinhardtii_NC005353:0.558633,(Pseudendoclonium_akinetum_AY835431:0.506639,((Euglena_longa_NC002652:0.389709,Euglena_gracilis_X70810:0.388352):0.343067,(Eimeria_tenella_AY217738:0.284068,Toxoplasma_gondii_NC001799:0.245737):0.222267):0.109805):0.066266):0.061716):0.068494,(Mesostigma_viride_AF166114:0.1…
0.4681	0.234028363585	Plastid	Tblastx	Eq.6	Eq.3	MAX	UPGMA	((((((((Thermosynechococcus_elongatus_BA000039:0.1893,((Cyanidioschyzon_merolae_AB002583:0.01641,Cyanidioschyzon_merolae_AY286123:0.01641):0.14797,Cyanidium_caldarium_NC001840:0.16438):0.02493):0.03247,((((Porphyra_purpurea_NC000925:0.11541,Guillardia_theta_NC000926:0.11541):0.03996,Gracilaria_tenuistipitata_NC006137:0.15538):0.01964,Synechocystis_PCC6803_NC000911:0.17502):0.02042,Odontella_sinen…
0.4894	0.247070251855	Plastid	Tblastx	Eq.5	Eq.4	MAX	BIONJ	(Mesostigma_viride_AF166114:0.149999,(((Pseudendoclonium_akinetum_AY835431:0.15502,Chlorella_vulgaris_NC001865:0.147665):0.004967,(Chlamydomonas_reinhardtii_NC005353:0.139709,Thermosynechococcus_elongatus_BA000039:0.193632):0.005339):0.004434,((Synechocystis_PCC6803_NC000911:0.19764,Cyanophora_paradoxa_U30821:0.157799):0.004101,((((Synechococcus_WH8102_NC005070:0.208945,(Euglena_longa_NC002652:0.…
0.5532	0.247070251855	Plastid	Tblastx	Eq.5	Eq.4	MAX	FASTME	((((Mesostigma_viride_AF166114:0.149182,((Adiantum_capillus-veneris_NC004766:0.163449,((((Pinus_thunbergii_NC001631:0.064984,Pinus_koraiensis_NC004677:0.060209):0.084618,((Epifagus_virginiana_M81884:0.162826,(((Spinacia_oleracea_NC002202:0.095605,((Atropa_belladonna_NC004561:0.038514,Nicotiana_tabacum_Z00044:0.037867):0.039335,Panax_ginseng_NC006290:0.082149):0.005877):0.001422,((Medicago_truncat…
0.4681	0.247070251855	Plastid	Tblastx	Eq.5	Eq.4	MAX	NJ	(Chlorella_vulgaris_NC001865:0.14644,(Pseudendoclonium_akinetum_AY835431:0.15591,((Chlamydomonas_reinhardtii_NC005353:0.14221,Synechocystis_PCC6803_NC000911:0.1963):0.00379,(((((((Cyanidioschyzon_merolae_AB002583:0.02396,Cyanidioschyzon_merolae_AY286123:0.02359):0.16022,Cyanidium_caldarium_NC001840:0.20301):0.01428,(Porphyra_purpurea_NC000925:0.15915,(Guillardia_theta_NC000926:0.16047,Gracilaria_…
0.5319	0.247070251855	Plastid	Tblastx	Eq.5	Eq.4	MAX	STC	((Eimeria_tenella_AY217738:0.208895,Toxoplasma_gondii_NC001799:0.21566):0.129663,(((Adiantum_capillus-veneris_NC004766:0.164919,(Pinus_thunbergii_NC001631:0.062216,Pinus_koraiensis_NC004677:0.062976):0.08866):0.000001,((Psilotum_nudum_AP004638:0.14866,(Huperzia_lucidula_AY660566:0.14182,((Physcomitrella_patens_AP005672:0.108609,Marchantia_polymorpha_NC001319:0.11357):0.009824,Anthoceros_formosae_…
0.3617	0.247070251855	Plastid	Tblastx	Eq.5	Eq.4	MAX	UPGMA	(((((((Thermosynechococcus_elongatus_BA000039:0.18746,(((((((((((Physcomitrella_patens_AP005672:0.11109,Marchantia_polymorpha_NC001319:0.11109):0.02385,Huperzia_lucidula_AY660566:0.13494):0.00625,Psilotum_nudum_AP004638:0.1412):0.0053,(Pinus_thunbergii_NC001631:0.0626,Pinus_koraiensis_NC004677:0.0626):0.0839):0.00195,(((((Saccharum_officinarum_AP006714:0.02131,Saccharum_hybrid_AE009947:0.02131):0…
0.5106	0.256509353651	Plastid	Tblastx	Eq.6	Eq.4	MAX	BIONJ	(Mesostigma_viride_AF166114:0.177345,((((Pseudendoclonium_akinetum_AY835431:0.185745,Chlorella_vulgaris_NC001865:0.174773):0.006004,Synechocystis_PCC6803_NC000911:0.250075):0.004646,(Chlamydomonas_reinhardtii_NC005353:0.160415,Thermosynechococcus_elongatus_BA000039:0.245061):0.010469):0.004729,((((Synechococcus_WH8102_NC005070:0.280119,(Euglena_gracilis_X70810:0.171555,(Euglena_longa_NC002652:0.2…
0.4468	0.256509353651	Plastid	Tblastx	Eq.6	Eq.4	MAX	FASTME	(((((((((((Physcomitrella_patens_AP005672:0.121727,Marchantia_polymorpha_NC001319:0.129534):0.012669,Anthoceros_formosae_AB086179:0.186164):0.005625,Huperzia_lucidula_AY660566:0.170466):0.003335,((((Triticum_aestivum_AB042240:0.070959,(((Oryza_sativa_AY522329:0.02236,Oryza_sativa_AY522330:0.021656):0.000904,Oryza_nivara_NC005973:0.022829):0.004121,Oryza_sativa_NC001320:0.028631):0.037696):0.00323…
0.4681	0.256509353651	Plastid	Tblastx	Eq.6	Eq.4	MAX	NJ	(Chlorella_vulgaris_NC001865:0.17055,(Pseudendoclonium_akinetum_AY835431:0.18581,((Chlamydomonas_reinhardtii_NC005353:0.16419,Synechocystis_PCC6803_NC000911:0.24906):0.00648,(((((((Cyanidioschyzon_merolae_AB002583:0.02465,Cyanidioschyzon_merolae_AY286123:0.02406):0.20476,Cyanidium_caldarium_NC001840:0.26028):0.0228,(Porphyra_purpurea_NC000925:0.19109,(Guillardia_theta_NC000926:0.19254,Gracilaria_…
0.4681	0.256509353651	Plastid	Tblastx	Eq.6	Eq.4	MAX	STC	((((((Amborella_trichopoda_AJ506156:0.09609,Nymphaea_alba_AJ627251:0.094394):0.010151,(Acorus_calamus_AJ879453:0.103218,((Zea_mays_NC001666:0.039875,(Saccharum_officinarum_AP006714:0.022033,Saccharum_hybrid_AE009947:0.02152):0.009329):0.036364,(Triticum_aestivum_AB042240:0.072087,(Oryza_sativa_NC001320:0.029535,(Oryza_nivara_NC005973:0.02305,(Oryza_sativa_AY522329:0.022266,Oryza_sativa_AY522330:0…
0.3617	0.256509353651	Plastid	Tblastx	Eq.6	Eq.4	MAX	UPGMA	(((((((Thermosynechococcus_elongatus_BA000039:0.2351,(((((((((((Physcomitrella_patens_AP005672:0.12563,Marchantia_polymorpha_NC001319:0.12563):0.03165,Huperzia_lucidula_AY660566:0.15728):0.00867,Psilotum_nudum_AP004638:0.16595):0.00749,(Pinus_thunbergii_NC001631:0.06688,Pinus_koraiensis_NC004677:0.06688):0.10656):0.00281,(((((Saccharum_officinarum_AP006714:0.02178,Saccharum_hybrid_AE009947:0.0217…
0.5957	0.169221261852	Plastid	Tblastx	Eq.5	Eq.2	MIN	BIONJ	((Arabidopsis_thaliana_NC000932:0.119562,Epifagus_virginiana_M81884:0.400762):0.003141,(((Nicotiana_tabacum_Z00044:0.007877,Atropa_belladonna_NC004561:0.010036):0.0641,Panax_ginseng_NC006290:0.067945):0.025813,Spinacia_oleracea_NC002202:0.11073):0.003391,(((Acorus_calamus_AJ879453:0.098489,Calycanthus_floridus_NC004993:0.074672):0.011417,(Nymphaea_alba_AJ627251:0.116608,Amborella_trichopoda_AJ506…
0.5957	0.169221261852	Plastid	Tblastx	Eq.5	Eq.2	MIN	FASTME	((((Eimeria_tenella_AY217738:0.181801,Toxoplasma_gondii_NC001799:0.182693):0.257442,(((((Chlamydomonas_reinhardtii_NC005353:0.381058,Pseudendoclonium_akinetum_AY835431:0.366594):0.005705,Chlorella_vulgaris_NC001865:0.346954):0.012096,((((((Cyanidioschyzon_merolae_AB002583:0.017208,Cyanidioschyzon_merolae_AY286123:0.015926):0.151907,Cyanidium_caldarium_NC001840:0.144249):0.053923,(Porphyra_purpure…
0.617	0.169221261852	Plastid	Tblastx	Eq.5	Eq.2	MIN	NJ	(Synechocystis_PCC6803_NC000911:0.2654,(Synechococcus_WH8102_NC005070:0.30304,((((Eimeria_tenella_AY217738:0.18152,Toxoplasma_gondii_NC001799:0.18297):0.24118,Euglena_longa_NC002652:0.37307):0.04215,Euglena_gracilis_X70810:0.3405):0.02518,((((((Cyanidioschyzon_merolae_AB002583:0.01677,Cyanidioschyzon_merolae_AY286123:0.01637):0.13888,Cyanidium_caldarium_NC001840:0.15727):0.04499,(Porphyra_purpure…
0.5106	0.169221261852	Plastid	Tblastx	Eq.5	Eq.2	MIN	STC	(Gracilaria_tenuistipitata_NC006137:0.139333,((Cyanidium_caldarium_NC001840:0.145154,(Cyanidioschyzon_merolae_AB002583:0.017044,Cyanidioschyzon_merolae_AY286123:0.016089):0.151001):0.054019,((Cyanophora_paradoxa_U30821:0.233058,(((Synechococcus_WH8102_NC005070:0.300699,(Thermosynechococcus_elongatus_BA000039:0.248347,Synechocystis_PCC6803_NC000911:0.272696):0.052799):0.218444,(Epifagus_virginiana…
0.4894	0.169221261852	Plastid	Tblastx	Eq.5	Eq.2	MIN	UPGMA	(((Thermosynechococcus_elongatus_BA000039:0.26052,Synechocystis_PCC6803_NC000911:0.26052):0.04649,Synechococcus_WH8102_NC005070:0.30701):0.17343,(((((((((((Cyanidioschyzon_merolae_AB002583:0.01657,Cyanidioschyzon_merolae_AY286123:0.01657):0.13979,Cyanidium_caldarium_NC001840:0.15636):0.04556,(Porphyra_purpurea_NC000925:0.13627,Gracilaria_tenuistipitata_NC006137:0.13627):0.06566):0.02376,(Guillard…
0.5532	0.205920198554	Plastid	Tblastx	Eq.5	Eq.3	MIN	BIONJ	((((((Nicotiana_tabacum_Z00044:0.006664,Atropa_belladonna_NC004561:0.008893):0.047072,Epifagus_virginiana_M81884:0.130947):0.016374,Panax_ginseng_NC006290:0.06394):0.019152,Spinacia_oleracea_NC002202:0.101341):0.00734,Arabidopsis_thaliana_NC000932:0.115396):0.004525,((Lotus_corniculatus_AP002983:0.071313,Medicago_truncatula_NC003119:0.158424):0.045209,Oenothera_elata_NC002693:0.138694):0.007581,(…
0.5745	0.205920198554	Plastid	Tblastx	Eq.5	Eq.3	MIN	FASTME	(((Cyanidioschyzon_merolae_AB002583:0.017089,Cyanidioschyzon_merolae_AY286123:0.015135):0.129209,Cyanidium_caldarium_NC001840:0.13283):0.019214,(Gracilaria_tenuistipitata_NC006137:0.148676,((Porphyra_purpurea_NC000925:0.106462,(Guillardia_theta_NC000926:0.093115,Synechocystis_PCC6803_NC000911:0.156251):0.009623):0.004575,(((((((((((((Physcomitrella_patens_AP005672:0.13233,Huperzia_lucidula_AY6605…
0.5745	0.205920198554	Plastid	Tblastx	Eq.5	Eq.3	MIN	NJ	(((Cyanidioschyzon_merolae_AB002583:0.01635,Cyanidioschyzon_merolae_AY286123:0.01588):0.12637,Cyanidium_caldarium_NC001840:0.13567):0.04531,(((Porphyra_purpurea_NC000925:0.11002,Gracilaria_tenuistipitata_NC006137:0.14837):0.01586,Guillardia_theta_NC000926:0.08711):0.03173,(Synechocystis_PCC6803_NC000911:0.14109,(Odontella_sinensis_NC001713:0.16586,((Cyanophora_paradoxa_U30821:0.1862,Synechococcus…
0.5106	0.205920198554	Plastid	Tblastx	Eq.5	Eq.3	MIN	STC	((Adiantum_capillus-veneris_NC004766:0.242393,((Psilotum_nudum_AP004638:0.204299,((Pinus_thunbergii_NC001631:0.026016,Pinus_koraiensis_NC004677:0.029192):0.214314,((Triticum_aestivum_AB042240:0.03016,((Oryza_sativa_AY522329:0.000469,(Oryza_nivara_NC005973:0.000634,(Oryza_sativa_AY522330:0.000001,Oryza_sativa_NC001320:0.001424):0.000883):0.000115):0.018886,(Zea_mays_NC001666:0.00688,(Saccharum_off…
0.4681	0.205920198554	Plastid	Tblastx	Eq.5	Eq.3	MIN	UPGMA	((((((((Thermosynechococcus_elongatus_BA000039:0.15689,((Cyanidioschyzon_merolae_AB002583:0.01611,Cyanidioschyzon_merolae_AY286123:0.01611):0.12296,Cyanidium_caldarium_NC001840:0.13908):0.01781):0.0189,((((Porphyra_purpurea_NC000925:0.10228,Guillardia_theta_NC000926:0.10228):0.02727,Gracilaria_tenuistipitata_NC006137:0.12955):0.0149,Synechocystis_PCC6803_NC000911:0.14444):0.01407,Odontella_sinens…
0.6596	0.189111384795	Plastid	Tblastx	Eq.6	Eq.2	MIN	BIONJ	(((((Nicotiana_tabacum_Z00044:0.00702,Atropa_belladonna_NC004561:0.011055):0.064976,Epifagus_virginiana_M81884:0.611401):0.007033,Panax_ginseng_NC006290:0.072246):0.028227,Spinacia_oleracea_NC002202:0.125256):0.005192,((((((((((((((Pseudendoclonium_akinetum_AY835431:0.658028,Chlamydomonas_reinhardtii_NC005353:0.718921):0.005943,Chlorella_vulgaris_NC001865:0.602415):0.060762,((((((((Synechocystis_…
0.6383	0.189111384795	Plastid	Tblastx	Eq.6	Eq.2	MIN	FASTME	(((((((Cyanidioschyzon_merolae_AB002583:0.017774,Cyanidioschyzon_merolae_AY286123:0.015921):0.193203,Cyanidium_caldarium_NC001840:0.164968):0.070857,((Guillardia_theta_NC000926:0.154728,Odontella_sinensis_NC001713:0.234642):0.016687,((((Chlorella_vulgaris_NC001865:0.588197,(Chlamydomonas_reinhardtii_NC005353:0.716253,Pseudendoclonium_akinetum_AY835431:0.660696):0.020276):0.047209,(((((((Physcomit…
0.6596	0.189111384795	Plastid	Tblastx	Eq.6	Eq.2	MIN	NJ	(Synechocystis_PCC6803_NC000911:0.48731,(Synechococcus_WH8102_NC005070:0.36911,((Porphyra_purpurea_NC000925:0.11171,Gracilaria_tenuistipitata_NC006137:0.20648):0.05601,(((Cyanidioschyzon_merolae_AB002583:0.01745,Cyanidioschyzon_merolae_AY286123:0.01624):0.16608,Cyanidium_caldarium_NC001840:0.19209):0.09732,((Guillardia_theta_NC000926:0.17187,Odontella_sinensis_NC001713:0.2175):0.02126,(Cyanophora…
0.5957	0.189111384795	Plastid	Tblastx	Eq.6	Eq.2	MIN	STC	((Synechococcus_WH8102_NC005070:0.391166,(Thermosynechococcus_elongatus_BA000039:0.242043,Synechocystis_PCC6803_NC000911:0.494102):0.193804):1.797297,(Gracilaria_tenuistipitata_NC006137:0.165406,((Cyanidium_caldarium_NC001840:0.167971,(Cyanidioschyzon_merolae_AB002583:0.01766,Cyanidioschyzon_merolae_AY286123:0.016035):0.190199):0.087397,(Guillardia_theta_NC000926:0.160534,(Odontella_sinensis_NC00…
0.4894	0.189111384795	Plastid	Tblastx	Eq.6	Eq.2	MIN	UPGMA	(((Thermosynechococcus_elongatus_BA000039:0.36807,Synechocystis_PCC6803_NC000911:0.36807):0.10845,Synechococcus_WH8102_NC005070:0.47652):1.19833,(((((((((((Cyanidioschyzon_merolae_AB002583:0.01685,Cyanidioschyzon_merolae_AY286123:0.01685):0.17066,Cyanidium_caldarium_NC001840:0.18751):0.07139,(Porphyra_purpurea_NC000925:0.15909,Gracilaria_tenuistipitata_NC006137:0.15909):0.0998):0.04227,(Guillardi…
0.5745	0.232543386032	Plastid	Tblastx	Eq.6	Eq.3	MIN	BIONJ	((Amborella_trichopoda_AJ506156:0.116594,Calycanthus_floridus_NC004993:0.076474):0.003945,((((((((((((Pseudendoclonium_akinetum_AY835431:0.53323,((Euglena_gracilis_X70810:0.340279,Euglena_longa_NC002652:0.406313):0.292467,(Toxoplasma_gondii_NC001799:0.235396,Eimeria_tenella_AY217738:0.214404):0.295121):0.068161):0.051316,(Chlamydomonas_reinhardtii_NC005353:0.576213,Chlorella_vulgaris_NC001865:0.5…
0.5957	0.232543386032	Plastid	Tblastx	Eq.6	Eq.3	MIN	FASTME	(((Cyanidioschyzon_merolae_AB002583:0.017818,Cyanidioschyzon_merolae_AY286123:0.014936):0.15485,Cyanidium_caldarium_NC001840:0.154714):0.022416,((((Guillardia_theta_NC000926:0.06801,Synechococcus_WH8102_NC005070:0.234584):0.037331,((((Eimeria_tenella_AY217738:0.209439,Toxoplasma_gondii_NC001799:0.240361):0.198966,((((((((((Physcomitrella_patens_AP005672:0.14696,Huperzia_lucidula_AY660566:0.22907)…
0.5957	0.232543386032	Plastid	Tblastx	Eq.6	Eq.3	MIN	NJ	(((((Cyanidioschyzon_merolae_AB002583:0.01696,Cyanidioschyzon_merolae_AY286123:0.01579):0.15442,Cyanidium_caldarium_NC001840:0.15515):0.06197,Gracilaria_tenuistipitata_NC006137:0.19365):0.03318,Porphyra_purpurea_NC000925:0.11203):0.06142,(Guillardia_theta_NC000926:0.09123,(Odontella_sinensis_NC001713:0.18861,(Synechococcus_WH8102_NC005070:0.21596,((Cyanophora_paradoxa_U30821:0.2233,Synechocystis_…
0.5106	0.232543386032	Plastid	Tblastx	Eq.6	Eq.3	MIN	STC	(Nephroselmis_olivacea_NC000927:0.461279,((((Chlorella_vulgaris_NC001865:0.591477,(Chlamydomonas_reinhardtii_NC005353:0.561511,(Pseudendoclonium_akinetum_AY835431:0.520829,((Euglena_longa_NC002652:0.38451,Euglena_gracilis_X70810:0.362081):0.383812,(Eimeria_tenella_AY217738:0.20416,Toxoplasma_gondii_NC001799:0.24564):0.198644):0.082524):0.054486):0.072111):0.041164,(Synechococcus_WH8102_NC005070:0…
0.4681	0.232543386032	Plastid	Tblastx	Eq.6	Eq.3	MIN	UPGMA	((((((((Thermosynechococcus_elongatus_BA000039:0.18828,((Cyanidioschyzon_merolae_AB002583:0.01638,Cyanidioschyzon_merolae_AY286123:0.01638):0.14659,Cyanidium_caldarium_NC001840:0.16297):0.02531):0.02942,((((Porphyra_purpurea_NC000925:0.11443,Guillardia_theta_NC000926:0.11443):0.03551,Gracilaria_tenuistipitata_NC006137:0.14994):0.02125,Synechocystis_PCC6803_NC000911:0.17119):0.01961,Odontella_sine…
0.4468	0.247718526944	Plastid	Tblastx	Eq.5	Eq.4	MIN	BIONJ	((((((Synechococcus_WH8102_NC005070:0.215631,(Euglena_gracilis_X70810:0.150155,(Euglena_longa_NC002652:0.213378,(Toxoplasma_gondii_NC001799:0.216106,Eimeria_tenella_AY217738:0.201774):0.050968):0.030522):0.003599):0.015746,Odontella_sinensis_NC001713:0.185772):0.00243,((Gracilaria_tenuistipitata_NC006137:0.177347,(Guillardia_theta_NC000926:0.159639,Porphyra_purpurea_NC000925:0.15668):0.002688):0.…
0.4043	0.247718526944	Plastid	Tblastx	Eq.5	Eq.4	MIN	FASTME	(Chlamydomonas_reinhardtii_NC005353:0.137465,((((Nephroselmis_olivacea_NC000927:0.154007,((((Cyanidioschyzon_merolae_AB002583:0.023851,Cyanidioschyzon_merolae_AY286123:0.023637):0.158016,Cyanidium_caldarium_NC001840:0.202514):0.013832,((Porphyra_purpurea_NC000925:0.161145,Guillardia_theta_NC000926:0.155174):0.002366,Gracilaria_tenuistipitata_NC006137:0.177636):0.006238):0.006836,Odontella_sinensi…
0.4043	0.247718526944	Plastid	Tblastx	Eq.5	Eq.4	MIN	NJ	(Chlamydomonas_reinhardtii_NC005353:0.13489,(((Chlorella_vulgaris_NC001865:0.14518,Synechocystis_PCC6803_NC000911:0.19268):0.00183,Pseudendoclonium_akinetum_AY835431:0.15512):0.00565,(((((((Cyanidioschyzon_merolae_AB002583:0.0236,Cyanidioschyzon_merolae_AY286123:0.02389):0.15855,Cyanidium_caldarium_NC001840:0.20198):0.01222,((Porphyra_purpurea_NC000925:0.157,Guillardia_theta_NC000926:0.15932):0.0…
0.4681	0.247718526944	Plastid	Tblastx	Eq.5	Eq.4	MIN	STC	((Eimeria_tenella_AY217738:0.200491,Toxoplasma_gondii_NC001799:0.217389):0.113539,((Synechococcus_WH8102_NC005070:0.247512,(((Pinus_thunbergii_NC001631:0.062238,Pinus_koraiensis_NC004677:0.061516):0.070995,(Physcomitrella_patens_AP005672:0.104596,Marchantia_polymorpha_NC001319:0.111018):0.030973):0.000001,(Anthoceros_formosae_AB086179:0.152608,(Huperzia_lucidula_AY660566:0.142495,(Psilotum_nudum_…
0.4255	0.247718526944	Plastid	Tblastx	Eq.5	Eq.4	MIN	UPGMA	(((((((Thermosynechococcus_elongatus_BA000039:0.1845,(((((((((((Physcomitrella_patens_AP005672:0.10781,Marchantia_polymorpha_NC001319:0.10781):0.02512,Anthoceros_formosae_AB086179:0.13293):0.00531,Huperzia_lucidula_AY660566:0.13824):0.00496,Psilotum_nudum_AP004638:0.1432):0.00319,Chaetosphaeridium_globosum_NC004115:0.14638):0.00407,((((((Saccharum_officinarum_AP006714:0.02126,Saccharum_hybrid_AE0…
0.4255	0.256545545989	Plastid	Tblastx	Eq.6	Eq.4	MIN	BIONJ	((((((Synechococcus_WH8102_NC005070:0.282816,(Euglena_gracilis_X70810:0.169882,(Euglena_longa_NC002652:0.278949,(Toxoplasma_gondii_NC001799:0.284565,Eimeria_tenella_AY217738:0.256514):0.09172):0.050599):0.011363):0.024833,Odontella_sinensis_NC001713:0.232996):0.003637,((Gracilaria_tenuistipitata_NC006137:0.219449,(Guillardia_theta_NC000926:0.192231,Porphyra_purpurea_NC000925:0.188033):0.003215):0…
0.383	0.256545545989	Plastid	Tblastx	Eq.6	Eq.4	MIN	FASTME	((Chlorella_vulgaris_NC001865:0.167923,(((((((Synechococcus_WH8102_NC005070:0.275124,(Euglena_longa_NC002652:0.280665,Euglena_gracilis_X70810:0.175301):0.031776):0.002407,((Eimeria_tenella_AY217738:0.258839,Toxoplasma_gondii_NC001799:0.28224):0.073676,Epifagus_virginiana_M81884:0.182452):0.065186):0.026241,Odontella_sinensis_NC001713:0.230354):0.003134,(((Cyanidioschyzon_merolae_AB002583:0.024427…
0.4043	0.256545545989	Plastid	Tblastx	Eq.6	Eq.4	MIN	NJ	(Chlamydomonas_reinhardtii_NC005353:0.15453,((((((((Cyanidioschyzon_merolae_AB002583:0.0241,Cyanidioschyzon_merolae_AY286123:0.02455):0.2023,Cyanidium_caldarium_NC001840:0.25833):0.02278,(Porphyra_purpurea_NC000925:0.19066,(Guillardia_theta_NC000926:0.19159,Gracilaria_tenuistipitata_NC006137:0.21814):0.00248):0.01387):0.00829,(((((Eimeria_tenella_AY217738:0.25651,Toxoplasma_gondii_NC001799:0.2845…
0.4681	0.256545545989	Plastid	Tblastx	Eq.6	Eq.4	MIN	STC	(((((((Zea_mays_NC001666:0.03855,(Saccharum_officinarum_AP006714:0.021952,Saccharum_hybrid_AE009947:0.021497):0.009151):0.036146,(Triticum_aestivum_AB042240:0.070775,(Oryza_sativa_NC001320:0.028301,(Oryza_nivara_NC005973:0.022635,(Oryza_sativa_AY522329:0.02204,Oryza_sativa_AY522330:0.021421):0.001066):0.003111):0.036778):0.004715):0.075059,((Acorus_calamus_AJ879453:0.108451,Calycanthus_floridus_N…
0.4255	0.256545545989	Plastid	Tblastx	Eq.6	Eq.4	MIN	UPGMA	(((((((Thermosynechococcus_elongatus_BA000039:0.2304,(((((((((((Physcomitrella_patens_AP005672:0.12143,Marchantia_polymorpha_NC001319:0.12143):0.03311,Anthoceros_formosae_AB086179:0.15454):0.00737,Huperzia_lucidula_AY660566:0.1619):0.00695,Psilotum_nudum_AP004638:0.16886):0.0044,Chaetosphaeridium_globosum_NC004115:0.17325):0.00586,((((((Saccharum_officinarum_AP006714:0.02172,Saccharum_hybrid_AE00…
0.1489	0.336623125896	Plastid	MtrComb	Eq.5	Eq.1	AVG	BIONJ	((((((Psilotum_nudum_AP004638:0.043057,Adiantum_capillus-veneris_NC004766:0.065068):0.037125,Calycanthus_floridus_NC004993:0.004343):0.010253,Nymphaea_alba_AJ627251:0.001526):0.00842,(Amborella_trichopoda_AJ506156:0.006274,Panax_ginseng_NC006290:-0.001714):0.003812):0.003401,Atropa_belladonna_NC004561:0.008362):0.001442,((((((((Pseudendoclonium_akinetum_AY835431:0.231744,(((Gracilaria_tenuistipit…
0.1277	0.336623125896	Plastid	MtrComb	Eq.5	Eq.1	AVG	FASTME	((((Synechococcus_WH8102_NC005070:0.31198,Medicago_truncatula_NC003119:0.222424):0.008715,((((((Physcomitrella_patens_AP005672:0.115122,(Pinus_thunbergii_NC001631:0.029435,Pinus_koraiensis_NC004677:0.016197):0.167605):0.031514,Huperzia_lucidula_AY660566:0.121835):0.064281,((Synechocystis_PCC6803_NC000911:0.25787,(((((Chaetosphaeridium_globosum_NC004115:0.192912,(Oenothera_elata_NC002693:0.022663,…
0.1277	0.336623125896	Plastid	MtrComb	Eq.5	Eq.1	AVG	NJ	(Euglena_longa_NC002652:0.25316,(Euglena_gracilis_X70810:0.25757,(Synechococcus_WH8102_NC005070:0.29377,(Medicago_truncatula_NC003119:0.18693,((Cyanidium_caldarium_NC001840:0.15313,Gracilaria_tenuistipitata_NC006137:0.157):0.12362,(((((Physcomitrella_patens_AP005672:0.08642,(Huperzia_lucidula_AY660566:0.12478,(Pinus_thunbergii_NC001631:0.02678,Pinus_koraiensis_NC004677:0.01885):0.16804):0.05683):…
0.1277	0.336623125896	Plastid	MtrComb	Eq.5	Eq.1	AVG	STC	((Atropa_belladonna_NC004561:0.00537,(Panax_ginseng_NC006290:0.001901,((Nymphaea_alba_AJ627251:0.008283,(Amborella_trichopoda_AJ506156:0.000001,(Calycanthus_floridus_NC004993:0.002439,(((Guillardia_theta_NC000926:0.271841,(Cyanidioschyzon_merolae_AY286123:0.237078,(Medicago_truncatula_NC003119:0.126484,(Chlamydomonas_reinhardtii_NC005353:0.300052,(Synechococcus_WH8102_NC005070:0.273659,(Thermosyn…
0.1064	0.336623125896	Plastid	MtrComb	Eq.5	Eq.1	AVG	UPGMA	((((Thermosynechococcus_elongatus_BA000039:0.25688,Euglena_gracilis_X70810:0.25688):0.0099,(Euglena_longa_NC002652:0.22685,Medicago_truncatula_NC003119:0.22685):0.03993):0.04099,Synechococcus_WH8102_NC005070:0.30777):0.05033,(((((Cyanidioschyzon_merolae_AB002583:0.28335,(Cyanidium_caldarium_NC001840:0.15507,Gracilaria_tenuistipitata_NC006137:0.15507):0.12828):0.03055,((((((((Physcomitrella_patens…
0.1489	0.406438664871	Plastid	MtrComb	Eq.6	Eq.1	AVG	BIONJ	((((((Psilotum_nudum_AP004638:0.01162,Adiantum_capillus-veneris_NC004766:0.017965):0.01038,Calycanthus_floridus_NC004993:0.000792):0.003073,Nymphaea_alba_AJ627251:0.000331):0.002218,(Amborella_trichopoda_AJ506156:0.001659,Panax_ginseng_NC006290:-0.00045):0.000967):0.000929,Atropa_belladonna_NC004561:0.002268):0.000384,(((((((Pseudendoclonium_akinetum_AY835431:0.079773,Odontella_sinensis_NC001713:…
0.1277	0.406438664871	Plastid	MtrComb	Eq.6	Eq.1	AVG	FASTME	((((Synechococcus_WH8102_NC005070:0.136205,Medicago_truncatula_NC003119:0.063376):0.007323,(Chlamydomonas_reinhardtii_NC005353:0.152667,((((Physcomitrella_patens_AP005672:0.021068,(Pinus_thunbergii_NC001631:0.008407,Pinus_koraiensis_NC004677:0.003808):0.0671):0.026286,Huperzia_lucidula_AY660566:0.021052):0.025216,(((Eimeria_tenella_AY217738:0.082492,Toxoplasma_gondii_NC001799:0.011166):0.088969,M…
0.1064	0.406438664871	Plastid	MtrComb	Eq.6	Eq.1	AVG	NJ	(Euglena_longa_NC002652:0.09772,(Euglena_gracilis_X70810:0.08758,(Synechococcus_WH8102_NC005070:0.11344,(Medicago_truncatula_NC003119:0.03984,(((Huperzia_lucidula_AY660566:0.05231,Cyanophora_paradoxa_U30821:0.11652):0.02508,Chlamydomonas_reinhardtii_NC005353:0.16536):0.02376,((Cyanidioschyzon_merolae_AY286123:0.0899,Guillardia_theta_NC000926:0.11595):0.01613,((Nephroselmis_olivacea_NC000927:0.078…
0.1064	0.406438664871	Plastid	MtrComb	Eq.6	Eq.1	AVG	STC	((Calycanthus_floridus_NC004993:0.000001,(Amborella_trichopoda_AJ506156:0.000001,((((Toxoplasma_gondii_NC001799:0.000001,Eimeria_tenella_AY217738:0.136573):0.048916,(Synechocystis_PCC6803_NC000911:0.088902,(Mesostigma_viride_AF166114:0.037748,(Physcomitrella_patens_AP005672:0.000001,(Cyanophora_paradoxa_U30821:0.114795,(Huperzia_lucidula_AY660566:0.017329,(Pinus_thunbergii_NC001631:0.009185,Pinus…
0.1277	0.406438664871	Plastid	MtrComb	Eq.6	Eq.1	AVG	UPGMA	(((((Thermosynechococcus_elongatus_BA000039:0.09357,Euglena_gracilis_X70810:0.09357):0.00593,(Euglena_longa_NC002652:0.07911,Medicago_truncatula_NC003119:0.07911):0.0204):0.02966,Synechococcus_WH8102_NC005070:0.12917):0.02991,Eimeria_tenella_AY217738:0.15908):0.01385,(((Cyanidioschyzon_merolae_AB002583:0.1107,Chlorella_vulgaris_NC001865:0.1107):0.05121,(((((((Physcomitrella_patens_AP005672:0.0339…
0.1489	0.337140414922	Plastid	MtrComb	Eq.5	Eq.1	MAX	BIONJ	(((Amborella_trichopoda_AJ506156:0.007593,Panax_ginseng_NC006290:0.000625):0.00706,Atropa_belladonna_NC004561:0.010219):0.001049,((((((Pseudendoclonium_akinetum_AY835431:0.211478,(Synechocystis_PCC6803_NC000911:0.293577,Nephroselmis_olivacea_NC000927:0.227731):0.021847):0.034307,((((((Synechococcus_WH8102_NC005070:0.297575,(Euglena_gracilis_X70810:0.264702,(Euglena_longa_NC002652:0.260937,Thermos…
0.1489	0.337140414922	Plastid	MtrComb	Eq.5	Eq.1	MAX	FASTME	((((((((Mesostigma_viride_AF166114:0.207418,((((Nephroselmis_olivacea_NC000927:0.216856,Pseudendoclonium_akinetum_AY835431:0.24881):0.025625,Synechocystis_PCC6803_NC000911:0.262677):0.024865,((((Epifagus_virginiana_M81884:-0.029043,(((((Panax_ginseng_NC006290:0.001875,Amborella_trichopoda_AJ506156:0.006343):0.007265,(Arabidopsis_thaliana_NC000932:0.002286,(Nicotiana_tabacum_Z00044:0.007903,Acorus…
0.1064	0.337140414922	Plastid	MtrComb	Eq.5	Eq.1	MAX	NJ	(Euglena_longa_NC002652:0.26094,(Euglena_gracilis_X70810:0.26373,(Synechococcus_WH8102_NC005070:0.28516,(Medicago_truncatula_NC003119:0.18568,((((Physcomitrella_patens_AP005672:0.09187,(Huperzia_lucidula_AY660566:0.13894,(Pinus_thunbergii_NC001631:0.0304,Pinus_koraiensis_NC004677:0.02251):0.17762):0.05176):0.0833,(Cyanidioschyzon_merolae_AY286123:0.24779,((Porphyra_purpurea_NC000925:0.27999,Guill…
0.1064	0.337140414922	Plastid	MtrComb	Eq.5	Eq.1	MAX	STC	((Synechocystis_PCC6803_NC000911:0.26719,(((((Eimeria_tenella_AY217738:0.176311,Toxoplasma_gondii_NC001799:0.102272):0.073912,Chlamydomonas_reinhardtii_NC005353:0.388074):0.049924,(Medicago_truncatula_NC003119:0.09661,(Synechococcus_WH8102_NC005070:0.270486,(Euglena_gracilis_X70810:0.230866,(Thermosynechococcus_elongatus_BA000039:0.187738,Euglena_longa_NC002652:0.285883):0.061494):0.095918):0.095…
0.1277	0.337140414922	Plastid	MtrComb	Eq.5	Eq.1	MAX	UPGMA	(((((Thermosynechococcus_elongatus_BA000039:0.26156,Euglena_gracilis_X70810:0.26156):0.00869,(Euglena_longa_NC002652:0.22878,Medicago_truncatula_NC003119:0.22878):0.04148):0.0385,Synechococcus_WH8102_NC005070:0.30876):0.06058,(((((Cyanidioschyzon_merolae_AB002583:0.28383,(Cyanidium_caldarium_NC001840:0.15485,Gracilaria_tenuistipitata_NC006137:0.15485):0.12898):0.03285,((((((((((Saccharum_officina…
0.1277	0.413865582169	Plastid	MtrComb	Eq.6	Eq.1	MAX	BIONJ	(((Amborella_trichopoda_AJ506156:0.00186,Panax_ginseng_NC006290:0.000122):0.001753,Atropa_belladonna_NC004561:0.002467):0.000295,((((((Pseudendoclonium_akinetum_AY835431:0.064523,(Synechocystis_PCC6803_NC000911:0.110424,Nephroselmis_olivacea_NC000927:0.068663):0.011679):0.027757,(((((Synechococcus_WH8102_NC005070:0.107922,(Euglena_gracilis_X70810:0.085093,(Euglena_longa_NC002652:0.099505,Thermosy…
0.1277	0.413865582169	Plastid	MtrComb	Eq.6	Eq.1	MAX	FASTME	(((((((Odontella_sinensis_NC001713:0.155501,(Cyanidioschyzon_merolae_AY286123:0.081181,(Cyanophora_paradoxa_U30821:0.121343,(Porphyra_purpurea_NC000925:0.0767,Guillardia_theta_NC000926:0.091115):0.03965):0.015947):0.009763):0.017551,((((((((Saccharum_officinarum_AP006714:0.008263,((Oryza_sativa_AY522329:0.005606,((Oryza_sativa_AY522330:0.00528,(Saccharum_hybrid_AE009947:0.017667,Oryza_nivara_NC00…
0.1064	0.413865582169	Plastid	MtrComb	Eq.6	Eq.1	MAX	NJ	(Euglena_longa_NC002652:0.09938,(Euglena_gracilis_X70810:0.08221,(Synechococcus_WH8102_NC005070:0.09875,(Medicago_truncatula_NC003119:0.03339,(Cyanidioschyzon_merolae_AY286123:0.09428,((Cyanidium_caldarium_NC001840:0.04708,Gracilaria_tenuistipitata_NC006137:0.04197):0.04674,(Odontella_sinensis_NC001713:0.16085,((((((((Cyanidioschyzon_merolae_AB002583:0.10458,Chlorella_vulgaris_NC001865:0.10511):0…
0.0851	0.413865582169	Plastid	MtrComb	Eq.6	Eq.1	MAX	STC	(((Epifagus_virginiana_M81884:0.000001,(Psilotum_nudum_AP004638:0.010486,(((Pseudendoclonium_akinetum_AY835431:0.100537,(((Zea_mays_NC001666:0.007561,(Saccharum_officinarum_AP006714:0.008768,(Triticum_aestivum_AB042240:0.000211,(Oryza_sativa_AY522329:0.001126,(Oryza_sativa_NC001320:0.000461,(Saccharum_hybrid_AE009947:0.016439,(Oryza_nivara_NC005973:0.00611,Oryza_sativa_AY522330:0.006289):0.000581…
0.1277	0.413865582169	Plastid	MtrComb	Eq.6	Eq.1	MAX	UPGMA	((((((Thermosynechococcus_elongatus_BA000039:0.08907,Euglena_gracilis_X70810:0.08907):0.00507,(Euglena_longa_NC002652:0.07392,Medicago_truncatula_NC003119:0.07392):0.02022):0.02758,Synechococcus_WH8102_NC005070:0.12172):0.05405,(((((Cyanidioschyzon_merolae_AB002583:0.10031,(Cyanidium_caldarium_NC001840:0.04453,Gracilaria_tenuistipitata_NC006137:0.04453):0.05579):0.0371,Odontella_sinensis_NC001713…
0.1277	0.35314814678	Plastid	MtrComb	Eq.5	Eq.1	MIN	BIONJ	(Nicotiana_tabacum_Z00044:0.003113,((((((Pseudendoclonium_akinetum_AY835431:0.229252,((((((Synechococcus_WH8102_NC005070:0.309308,(Euglena_gracilis_X70810:0.249635,(Euglena_longa_NC002652:0.244134,Thermosynechococcus_elongatus_BA000039:0.210959):0.025454):0.08324):0.020582,Medicago_truncatula_NC003119:0.183851):0.069319,(Gracilaria_tenuistipitata_NC006137:0.159679,Cyanidium_caldarium_NC001840:0.1…
0.1064	0.35314814678	Plastid	MtrComb	Eq.5	Eq.1	MIN	FASTME	((((((((((Oenothera_elata_NC002693:0.017204,Lotus_corniculatus_AP002983:0.036096):0.098894,(Odontella_sinensis_NC001713:0.239807,(((Zea_mays_NC001666:0.017203,((Saccharum_officinarum_AP006714:0.02062,Triticum_aestivum_AB042240:0.002029):0.010995,((Oryza_sativa_AY522329:0.011401,Saccharum_hybrid_AE009947:0.041392):0.005275,((Oryza_sativa_AY522330:0.012638,Oryza_sativa_NC001320:-0.008413):0.007673,…
0.1277	0.35314814678	Plastid	MtrComb	Eq.5	Eq.1	MIN	NJ	(Euglena_longa_NC002652:0.24415,(Euglena_gracilis_X70810:0.24899,(Synechococcus_WH8102_NC005070:0.30054,(Medicago_truncatula_NC003119:0.18447,((Cyanidium_caldarium_NC001840:0.14951,Gracilaria_tenuistipitata_NC006137:0.15962):0.12522,((((Physcomitrella_patens_AP005672:0.0847,(Huperzia_lucidula_AY660566:0.11202,(Pinus_thunbergii_NC001631:0.02299,Pinus_koraiensis_NC004677:0.01504):0.15562):0.05763):…
0.1064	0.35314814678	Plastid	MtrComb	Eq.5	Eq.1	MIN	STC	((Nymphaea_alba_AJ627251:0.000001,(Calycanthus_floridus_NC004993:0.000001,(Psilotum_nudum_AP004638:0.036344,(Adiantum_capillus-veneris_NC004766:0.05996,(Toxoplasma_gondii_NC001799:0.02339,(Eimeria_tenella_AY217738:0.062326,((Chlamydomonas_reinhardtii_NC005353:0.314654,(Mesostigma_viride_AF166114:0.161073,(Cyanophora_paradoxa_U30821:0.239294,(Synechocystis_PCC6803_NC000911:0.21992,(Physcomitrella_…
0.1277	0.35314814678	Plastid	MtrComb	Eq.5	Eq.1	MIN	UPGMA	((((Thermosynechococcus_elongatus_BA000039:0.25093,Euglena_gracilis_X70810:0.25093):0.01111,(Euglena_longa_NC002652:0.22379,Medicago_truncatula_NC003119:0.22379):0.03825):0.04355,Synechococcus_WH8102_NC005070:0.3056):0.03934,(((Cyanidioschyzon_merolae_AB002583:0.28158,(Cyanidium_caldarium_NC001840:0.15456,Gracilaria_tenuistipitata_NC006137:0.15456):0.12701):0.01841,(Porphyra_purpurea_NC000925:0.2…
0.1277	0.412475023527	Plastid	MtrComb	Eq.6	Eq.1	MIN	BIONJ	(Nicotiana_tabacum_Z00044:0.000831,((((((Pseudendoclonium_akinetum_AY835431:0.076497,(((Synechocystis_PCC6803_NC000911:0.079378,Eimeria_tenella_AY217738:0.015354):0.011189,Mesostigma_viride_AF166114:0.054304):0.020441,Toxoplasma_gondii_NC001799:0.016593):0.004683):0.011297,((((((Synechococcus_WH8102_NC005070:0.132876,(Euglena_gracilis_X70810:0.087722,(Euglena_longa_NC002652:0.092454,Thermosynecho…
0.1064	0.412475023527	Plastid	MtrComb	Eq.6	Eq.1	MIN	FASTME	((((Toxoplasma_gondii_NC001799:0.00986,(((((((((((Oryza_sativa_AY522330:0.00307,Oryza_sativa_NC001320:-0.001945):0.001818,((Zea_mays_NC001666:0.005041,(Triticum_aestivum_AB042240:-0.000002,Saccharum_hybrid_AE009947:0.009737):0.003185):0.001977,Oryza_nivara_NC005973:0.002414):0.000459):0.00177,Oryza_sativa_AY522329:0.003347):0.000446,Saccharum_officinarum_AP006714:0.006664):0.013078,((Cyanidioschy…
0.1064	0.412475023527	Plastid	MtrComb	Eq.6	Eq.1	MIN	NJ	(Euglena_longa_NC002652:0.09248,(Euglena_gracilis_X70810:0.08679,(Synechococcus_WH8102_NC005070:0.12649,(Medicago_truncatula_NC003119:0.04547,((Cyanidioschyzon_merolae_AY286123:0.10479,Guillardia_theta_NC000926:0.09078):0.01097,((Cyanidium_caldarium_NC001840:0.04644,Gracilaria_tenuistipitata_NC006137:0.05156):0.06755,(Pseudendoclonium_akinetum_AY835431:0.07841,(Odontella_sinensis_NC001713:0.09334…
[truncated: 92 more rows]
